# Supplementary material for: Factors affecting interactome-based prediction of human genes associated with clinical signs
Source: BMC Bioinformatics. 2017 Jul 17;18:340. doi: 10.1186/s12859-017-1754-1 (PMC5514523; doi:10.1186/s12859-017-1754-1)
Supplement: Supplementary file 1 — RWR and DIAMOnD results for the individual clinical signs tested (XLSX 62 kb) [file 12859_2017_1754_MOESM1_ESM.xlsx]

## Sheet: RWR
			RWR P(TP)%
ID	NAME	size	<=100	<=500	<=1000	AUROC
'HP:0000020'	'Urinary incontinence'	36	5.55556	11.1111	13.8889	64.6698
'HP:0000023'	'Inguinal hernia'	72	18.0556	40.2778	47.2222	71.7974
'HP:0000028'	'Cryptorchidism'	160	5.625	20.625	30.625	69.4004
'HP:0000044'	'Hypogonadotrophic hypogonadism'	27	37.037	44.4444	44.4444	74.9891
'HP:0000045'	'Abnormality of the scrotum'	36	0	11.1111	22.2222	70.7489
'HP:0000056'	'Abnormality of the clitoris'	25	20	20	24	71.0781
'HP:0000058'	'Abnormality of the labia'	23	8.69565	17.3913	21.7391	63.1877
'HP:0000062'	'Ambiguous genitalia'	22	22.7273	22.7273	27.2727	55.1226
'HP:0000076'	'Vesicoureteral reflux'	22	9.09091	13.6364	27.2727	67.2867
'HP:0000089'	'Renal hypoplasia'	24	0	0	8.33333	58.7865
'HP:0000091'	'Abnormality of the renal tubule'	38	15.7895	21.0526	23.6842	59.2911
'HP:0000093'	'Proteinuria'	60	11.6667	25	36.6667	67.5576
'HP:0000095'	'Abnormality of the glomerulus'	45	28.8889	42.2222	46.6667	78.9538
'HP:0000098'	'Tall stature'	32	25	25	28.125	70.2598
'HP:0000100'	'Nephrotic syndrome'	32	18.75	50	56.25	77.0221
'HP:0000104'	'Renal agenesis'	35	25.7143	28.5714	48.5714	75.1206
'HP:0000107'	'Renal cyst'	68	22.0588	32.3529	36.7647	67.7966
'HP:0000121'	'Nephrocalcinosis'	23	17.3913	17.3913	21.7391	52.0491
'HP:0000124'	'Renal tubular dysfunction'	27	25.9259	29.6296	37.037	59.0111
'HP:0000137'	'Abnormality of the ovary'	59	18.6441	35.5932	42.3729	73.1615
'HP:0000148'	'Vaginal atresia'	20	35	40	40	73.3726
'HP:0000154'	'Wide mouth'	38	23.6842	34.2105	34.2105	76.6224
'HP:0000158'	'Macroglossia'	36	33.3333	44.4444	44.4444	78.5384
'HP:0000160'	'Narrow mouth'	46	10.8696	23.913	36.9565	67.7611
'HP:0000168'	'Abnormality of the gingiva'	40	12.5	27.5	45	70.3904
'HP:0000175'	'Cleft palate'	140	7.14286	21.4286	30	71.2397
'HP:0000179'	'Thick lower lip vermilion'	34	11.7647	32.3529	44.1176	73.287
'HP:0000193'	'Bifid uvula'	24	16.6667	20.8333	25	60.3318
'HP:0000194'	'Open mouth'	23	0	4.34783	17.3913	59.8659
'HP:0000204'	'Cleft upper lip'	63	12.6984	25.3968	36.5079	67.0816
'HP:0000218'	'High palate'	159	9.43396	20.7547	28.9308	69.8139
'HP:0000219'	'Thin upper lip vermilion'	46	8.69565	13.0435	19.5652	60.2226
'HP:0000232'	'Everted lower lip vermilion'	21	14.2857	14.2857	19.0476	57.9859
'HP:0000238'	'Hydrocephalus'	85	20	38.8235	47.0588	73.8843
'HP:0000246'	'Sinusitis'	38	10.5263	28.9474	44.7368	67.9223
'HP:0000248'	'Brachycephaly'	57	3.50877	14.0351	22.807	61.2742
'HP:0000256'	'Macrocephaly'	143	18.1818	32.1678	40.5594	73.5367
'HP:0000260'	'Wide anterior fontanel'	27	18.5185	33.3333	37.037	71.167
'HP:0000268'	'Dolichocephaly'	39	15.3846	30.7692	30.7692	71.6206
'HP:0000270'	'Delayed cranial suture closure'	31	9.67742	29.0323	32.2581	69.4826
'HP:0000276'	'Long face'	43	6.97674	16.2791	20.9302	53.3017
'HP:0000278'	'Retrognathia'	61	8.19672	11.4754	14.7541	58.9682
'HP:0000280'	'Coarse facial features'	64	29.6875	31.25	39.0625	76.2589
'HP:0000286'	'Epicanthus'	87	6.89655	20.6897	29.8851	65.6556
'HP:0000301'	'Abnormality of facial musculature'	80	15	26.25	32.5	65.7747
'HP:0000303'	'Mandibular prognathia'	64	9.375	28.125	39.0625	73.1558
'HP:0000311'	'Round face'	30	20	36.6667	43.3333	79.2022
'HP:0000316'	'Hypertelorism'	179	7.26257	27.933	35.7542	69.7141
'HP:0000319'	'Smooth philtrum'	31	0	6.45161	9.67742	55.1786
'HP:0000322'	'Short philtrum'	27	0	0	14.8148	60.4137
'HP:0000325'	'Triangular face'	35	22.8571	42.8571	42.8571	75.1308
'HP:0000337'	'Broad forehead'	33	24.2424	48.4848	51.5152	70.5924
'HP:0000340'	'Sloping forehead'	27	7.40741	14.8148	22.2222	64.0657
'HP:0000341'	'Narrow forehead'	26	7.69231	11.5385	19.2308	64.1742
'HP:0000343'	'Long philtrum'	76	10.5263	23.6842	32.8947	66.9226
'HP:0000347'	'Micrognathia'	180	7.77778	22.2222	31.1111	68.1448
'HP:0000348'	'High forehead'	33	27.2727	39.3939	45.4545	76.2454
'HP:0000358'	'Posteriorly rotated ears'	66	7.57576	24.2424	30.303	69.2318
'HP:0000369'	'Low-set ears'	160	5.625	15.625	25	67.6561
'HP:0000383'	'Abnormality of periauricular region'	25	20	36	48	75.6577
'HP:0000400'	'Macrotia'	57	12.2807	15.7895	21.0526	59.2016
'HP:0000403'	'Recurrent otitis media'	35	11.4286	22.8571	28.5714	64.9457
'HP:0000405'	'Conductive hearing impairment'	52	11.5385	17.3077	26.9231	67.9993
'HP:0000407'	'Sensorineural hearing impairment'	205	18.0488	27.3171	36.5854	66.2601
'HP:0000411'	'Protruding ear'	27	0	7.40741	7.40741	50.4865
'HP:0000414'	'Bulbous nose'	24	8.33333	8.33333	25	72.275
'HP:0000421'	'Epistaxis'	32	40.625	53.125	71.875	81.9043
'HP:0000426'	'Prominent nasal bridge'	30	0	0	0	56.4721
'HP:0000430'	'Underdeveloped nasal alae'	23	8.69565	26.087	26.087	73.3689
'HP:0000431'	'Wide nasal bridge'	92	8.69565	21.7391	30.4348	65.6278
'HP:0000445'	'Wide nose'	21	9.52381	33.3333	33.3333	68.5466
'HP:0000448'	'Prominent nose'	21	0	14.2857	14.2857	66.4155
'HP:0000453'	'Choanal atresia'	25	0	8	8	56.3671
'HP:0000455'	'Broad nasal tip'	24	0	8.33333	16.6667	62.2773
'HP:0000465'	'Webbed neck'	25	28	44	48	73.5033
'HP:0000470'	'Short neck'	89	11.236	22.4719	26.9663	67.4231
'HP:0000482'	'Microcornea'	29	20.6897	27.5862	34.4828	70.9356
'HP:0000483'	'Astigmatism'	29	20.6897	24.1379	27.5862	64.028
'HP:0000490'	'Deeply set eye'	45	0	6.66667	15.5556	64.7051
'HP:0000494'	'Downslanted palpebral fissures'	101	4.9505	20.7921	27.7228	68.2947
'HP:0000501'	'Glaucoma'	74	17.5676	32.4324	43.2432	67.494
'HP:0000506'	'Telecanthus'	32	21.875	28.125	28.125	64.2272
'HP:0000508'	'Ptosis'	149	18.1208	28.1879	36.2416	69.7621
'HP:0000509'	'Conjunctivitis'	31	16.129	35.4839	45.1613	72.7043
'HP:0000510'	'Retinitis pigmentosa'	63	25.3968	41.2698	50.7937	72.5562
'HP:0000512'	'Abnormal electroretinogram'	50	24	34	34	58.5506
'HP:0000519'	'Congenital cataract'	37	21.6216	32.4324	35.1351	69.3705
'HP:0000520'	'Proptosis'	68	11.7647	32.3529	41.1765	75.9961
'HP:0000527'	'Long eyelashes'	25	28	48	52	80.1578
'HP:0000529'	'Progressive visual loss'	26	0	7.69231	7.69231	49.414
'HP:0000532'	'Chorioretinal abnormality'	22	9.09091	18.1818	22.7273	60.1754
'HP:0000535'	'Sparse eyebrow'	31	29.0323	29.0323	38.7097	64.5107
'HP:0000540'	'Hypermetropia'	35	5.71429	17.1429	17.1429	55.5585
'HP:0000541'	'Retinal detachment'	25	20	28	40	68.2566
'HP:0000543'	'Optic disc pallor'	49	44.898	48.9796	48.9796	71.349
'HP:0000545'	'Myopia'	107	11.215	28.0374	36.4486	69.7049
'HP:0000546'	'Retinal degeneration'	37	10.8108	10.8108	24.3243	59.6855
'HP:0000556'	'Retinal dystrophy'	50	26	38	42	67.7175
'HP:0000565'	'Esotropia'	26	0	7.69231	7.69231	54.5191
'HP:0000568'	'Microphthalmos'	77	15.5844	31.1688	38.961	71.6483
'HP:0000570'	'Abnormality of saccadic eye movements'	26	0	15.3846	15.3846	57.767
'HP:0000574'	'Thick eyebrow'	32	0	15.625	25	72.5739
'HP:0000580'	'Pigmentary retinopathy'	52	21.1538	36.5385	36.5385	66.1175
'HP:0000581'	'Blepharophimosis'	44	0	9.09091	18.1818	65.5046
'HP:0000582'	'Upslanted palpebral fissure'	44	9.09091	13.6364	15.9091	65.5013
'HP:0000592'	'Blue sclerae'	28	32.1429	42.8571	42.8571	72.4403
'HP:0000599'	'Abnormality of the frontal hairline'	25	0	20	32	71.5678
'HP:0000601'	'Hypotelorism'	23	17.3913	17.3913	17.3913	67.8481
'HP:0000602'	'Ophthalmoplegia'	49	20.4082	30.6122	44.898	66.8388
'HP:0000608'	'Macular degeneration'	24	8.33333	8.33333	16.6667	52.6143
'HP:0000612'	'Iris coloboma'	21	14.2857	19.0476	42.8571	73.6391
'HP:0000613'	'Photophobia'	53	9.43396	28.3019	39.6226	66.9466
'HP:0000617'	'Abnormality of ocular smooth pursuit'	25	0	8	8	64.7335
'HP:0000618'	'Blindness'	67	32.8358	35.8209	38.806	67.5509
'HP:0000639'	'Nystagmus'	268	11.9403	19.7761	26.4925	64.6672
'HP:0000648'	'Optic atrophy'	123	11.3821	21.9512	26.0163	61.6645
'HP:0000653'	'Sparse eyelashes'	25	28	36	36	74.9775
'HP:0000657'	'Oculomotor apraxia'	24	0	0	0	47.5266
'HP:0000662'	'Night blindness'	47	29.7872	38.2979	40.4255	65.3034
'HP:0000664'	'Synophrys'	30	16.6667	30	36.6667	70.913
'HP:0000668'	'Hypodontia'	50	22	48	52	73.7557
'HP:0000670'	'Carious teeth'	41	29.2683	36.5854	43.9024	77.9038
'HP:0000678'	'Dental crowding'	42	16.6667	26.1905	40.4762	69.3021
'HP:0000684'	'Delayed eruption of teeth'	36	13.8889	38.8889	47.2222	77.6233
'HP:0000687'	'Widely spaced teeth'	25	20	32	40	71.8989
'HP:0000689'	'Dental malocclusion'	43	13.9535	32.5581	39.5349	73.9682
'HP:0000691'	'Microdontia'	27	14.8148	18.5185	18.5185	54.3234
'HP:0000709'	'Psychosis'	41	4.87805	9.7561	19.5122	58.6104
'HP:0000712'	'Emotional lability'	38	34.2105	36.8421	44.7368	70.8275
'HP:0000716'	'Depression'	31	0	6.45161	12.9032	63.6693
'HP:0000717'	'Autism'	29	0	10.3448	20.6897	73.5918
'HP:0000718'	'Aggressive behavior'	66	10.6061	13.6364	19.697	62.4922
'HP:0000726'	'Dementia'	73	15.0685	26.0274	34.2466	68.3213
'HP:0000733'	'Stereotypic behavior'	25	0	8	16	58.5487
'HP:0000736'	'Short attention span'	26	0	7.69231	15.3846	59.9438
'HP:0000737'	'Irritability'	43	25.5814	37.2093	41.8605	73.0445
'HP:0000738'	'Hallucinations'	28	10.7143	17.8571	28.5714	58.2029
'HP:0000739'	'Anxiety'	37	13.5135	18.9189	21.6216	72.8667
'HP:0000750'	'Delayed speech and language development'	114	5.26316	12.2807	19.2982	63.0834
'HP:0000752'	'Hyperactivity'	73	10.9589	12.3288	21.9178	64.6154
'HP:0000763'	'Sensory neuropathy'	38	15.7895	23.6842	26.3158	59.9606
'HP:0000767'	'Pectus excavatum'	65	3.07692	15.3846	26.1538	70.0268
'HP:0000768'	'Pectus carinatum'	37	13.5135	27.027	37.8378	69.9466
'HP:0000773'	'Short ribs'	32	15.625	25	34.375	73.0596
'HP:0000774'	'Narrow chest'	39	0	15.3846	17.9487	56.4551
'HP:0000775'	'Abnormality of the diaphragm'	27	18.5185	18.5185	37.037	68.4153
'HP:0000782'	'Abnormality of the scapula'	50	20	30	40	72.4761
'HP:0000786'	'Primary amenorrhea'	30	30	46.6667	50	75.5773
'HP:0000787'	'Nephrolithiasis'	32	21.875	34.375	34.375	70.2131
'HP:0000789'	'Infertility'	27	7.40741	14.8148	33.3333	52.9471
'HP:0000819'	'Diabetes mellitus'	68	11.7647	30.8824	39.7059	69.4541
'HP:0000821'	'Hypothyroidism'	44	13.6364	36.3636	45.4545	75.5449
'HP:0000822'	'Hypertension'	96	13.5417	32.2917	42.7083	77.7766
'HP:0000823'	'Delayed puberty'	23	0	17.3913	17.3913	62.6607
'HP:0000824'	'Growth hormone deficiency'	24	0	33.3333	54.1667	82.6394
'HP:0000828'	'Abnormality of the parathyroid gland'	20	10	10	25	67.7605
'HP:0000873'	'Diabetes insipidus'	27	29.6296	37.037	37.037	68.4766
'HP:0000889'	'Abnormality of the clavicles'	34	5.88235	29.4118	29.4118	68.1048
'HP:0000926'	'Platyspondyly'	50	24	42	54	73.7105
'HP:0000938'	'Osteopenia'	64	1.5625	15.625	26.5625	65.0079
'HP:0000939'	'Osteoporosis'	69	10.1449	24.6377	31.8841	71.121
'HP:0000946'	'Hypoplastic ilia'	27	7.40741	25.9259	40.7407	67.5341
'HP:0000952'	'Jaundice'	59	23.7288	37.2881	45.7627	72.9678
'HP:0000954'	'Single transverse palmar crease'	33	12.1212	21.2121	30.303	72.1485
'HP:0000957'	'Cafe-au-lait spot'	41	41.4634	53.6585	75.6098	92.4582
'HP:0000958'	'Dry skin'	27	11.1111	18.5185	29.6296	67.9812
'HP:0000964'	'Eczema'	42	16.6667	35.7143	35.7143	67.5107
'HP:0000973'	'Cutis laxa'	30	6.66667	13.3333	30	62.9345
'HP:0000975'	'Hyperhidrosis'	33	42.4242	48.4848	57.5758	81.8721
'HP:0000978'	'Bruising susceptibility'	53	28.3019	52.8302	60.3774	77.7079
'HP:0000987'	'Atypical scarring of skin'	25	48	64	72	85.7529
'HP:0000992'	'Cutaneous photosensitivity'	28	35.7143	57.1429	64.2857	82.1229
'HP:0001007'	'Hirsutism'	60	15	33.3333	41.6667	70.4944
'HP:0001009'	'Telangiectasia'	33	18.1818	42.4242	51.5152	74.4043
'HP:0001010'	'Hypopigmentation of the skin'	43	34.8837	39.5349	46.5116	80.7341
'HP:0001080'	'Biliary tract abnormality'	38	28.9474	34.2105	39.4737	68.0637
'HP:0001083'	'Ectopia lentis'	21	33.3333	42.8571	52.381	72.1052
'HP:0001123'	'Visual field defect'	43	20.9302	30.2326	44.186	67.6175
'HP:0001156'	'Brachydactyly syndrome'	50	12	34	36	69.3689
'HP:0001162'	'Postaxial hand polydactyly'	45	20	33.3333	35.5556	68.8603
'HP:0001166'	'Arachnodactyly'	29	17.2414	20.6897	34.4828	71.0296
'HP:0001182'	'Tapered finger'	21	4.7619	9.52381	33.3333	67.4222
'HP:0001191'	'Abnormality of the carpal bones'	40	5	22.5	27.5	65.7484
'HP:0001254'	'Lethargy'	67	61.194	71.6418	77.6119	86.619
'HP:0001256'	'Intellectual disability, mild'	58	0	0	5.17241	54.0737
'HP:0001258'	'Spastic paraplegia'	25	0	8	16	55.1315
'HP:0001259'	'Coma'	57	52.6316	61.4035	66.6667	79.221
'HP:0001260'	'Dysarthria'	174	13.2184	22.4138	31.0345	67.1719
'HP:0001265'	'Hyporeflexia'	136	11.0294	22.7941	33.8235	69.4443
'HP:0001266'	'Choreoathetosis'	37	13.5135	21.6216	35.1351	70.5565
'HP:0001270'	'Motor delay'	161	9.93789	22.9814	36.0248	73.2479
'HP:0001271'	'Polyneuropathy'	22	13.6364	36.3636	36.3636	70.0684
'HP:0001272'	'Cerebellar atrophy'	105	16.1905	20.9524	23.8095	64.9333
'HP:0001274'	'Agenesis of corpus callosum'	69	7.24638	24.6377	27.5362	65.9613
'HP:0001284'	'Areflexia'	99	4.0404	17.1717	19.1919	65.3459
'HP:0001297'	'Stroke'	28	21.4286	28.5714	42.8571	74.8131
'HP:0001298'	'Encephalopathy'	71	21.1268	35.2113	36.6197	67.5277
'HP:0001300'	'Parkinsonism'	48	8.33333	33.3333	43.75	74.4327
'HP:0001302'	'Pachygyria'	31	19.3548	32.2581	35.4839	61.6319
'HP:0001305'	'Dandy-Walker malformation'	23	13.0435	21.7391	21.7391	60.7298
'HP:0001310'	'Dysmetria'	38	0	18.4211	23.6842	67.3728
'HP:0001319'	'Neonatal hypotonia'	66	18.1818	25.7576	31.8182	70.8794
'HP:0001321'	'Cerebellar hypoplasia'	54	22.2222	37.037	37.037	71.6221
'HP:0001328'	'Specific learning disability'	39	12.8205	28.2051	28.2051	67.2056
'HP:0001336'	'Myoclonus'	61	11.4754	21.3115	24.5902	59.2585
'HP:0001337'	'Tremor'	123	5.69106	13.0081	21.9512	63.6872
'HP:0001339'	'Lissencephaly'	21	42.8571	57.1429	57.1429	72.5863
'HP:0001347'	'Hyperreflexia'	195	15.3846	23.5897	32.8205	70.1726
'HP:0001363'	'Craniosynostosis'	26	19.2308	34.6154	38.4615	67.2744
'HP:0001374'	'Congenital hip dislocation'	23	0	21.7391	30.4348	73.9525
'HP:0001388'	'Joint laxity'	59	5.08475	25.4237	27.1186	70.4217
'HP:0001394'	'Cirrhosis'	50	12	24	38	64.8332
'HP:0001395'	'Hepatic fibrosis'	34	29.4118	32.3529	32.3529	69.6231
'HP:0001397'	'Hepatic steatosis'	42	23.8095	30.9524	40.4762	71.165
'HP:0001399'	'Hepatic failure'	43	34.8837	46.5116	58.1395	77.4831
'HP:0001433'	'Hepatosplenomegaly'	22	13.6364	13.6364	22.7273	67.6769
'HP:0001435'	'Abnormality of the shoulder girdle musculature'	30	10	20	26.6667	71.4776
'HP:0001508'	'Failure to thrive'	284	15.1408	32.0423	39.0845	70.8553
'HP:0001511'	'Intrauterine growth retardation'	96	13.5417	27.0833	34.375	69.8328
'HP:0001513'	'Obesity'	66	6.06061	18.1818	34.8485	63.9808
'HP:0001518'	'Small for gestational age'	52	15.3846	40.3846	40.3846	75.9198
'HP:0001537'	'Umbilical hernia'	57	17.5439	36.8421	47.3684	71.8792
'HP:0001539'	'Omphalocele'	20	15	15	25	60.0168
'HP:0001558'	'Decreased fetal movement'	48	16.6667	22.9167	35.4167	70.7879
'HP:0001561'	'Polyhydramnios'	57	7.01754	14.0351	26.3158	61.3076
'HP:0001562'	'Oligohydramnios'	22	9.09091	22.7273	22.7273	60.3973
'HP:0001581'	'Recurrent skin infections'	29	27.5862	41.3793	44.8276	67.6976
'HP:0001596'	'Alopecia'	57	17.5439	24.5614	35.0877	69.5038
'HP:0001600'	'Abnormality of the larynx'	42	4.7619	23.8095	28.5714	64.5914
'HP:0001609'	'Hoarse voice'	23	8.69565	8.69565	26.087	65.9072
'HP:0001622'	'Premature birth'	29	10.3448	31.0345	41.3793	66.5715
'HP:0001629'	'Ventricular septal defect'	93	10.7527	21.5054	27.957	72.3134
'HP:0001631'	'Defect in the atrial septum'	83	9.63855	19.2771	31.3253	69.4482
'HP:0001634'	'Mitral valve prolapse'	24	50	62.5	75	87.5152
'HP:0001635'	'Congestive heart failure'	65	4.61538	26.1538	38.4615	74.4564
'HP:0001636'	'Tetralogy of Fallot'	23	13.0435	21.7391	34.7826	59.3469
'HP:0001639'	'Hypertrophic cardiomyopathy'	82	21.9512	30.4878	46.3415	73.8958
'HP:0001640'	'Cardiomegaly'	23	17.3913	26.087	30.4348	67.3642
'HP:0001642'	'Pulmonic stenosis'	29	13.7931	37.931	58.6207	82.0818
'HP:0001643'	'Patent ductus arteriosus'	55	14.5455	25.4545	27.2727	67.7838
'HP:0001644'	'Dilated cardiomyopathy'	59	22.0339	38.9831	54.2373	76.211
'HP:0001645'	'Sudden cardiac death'	24	33.3333	50	58.3333	80.0861
'HP:0001646'	'Abnormality of the aortic valve'	43	30.2326	44.186	55.814	81.1246
'HP:0001651'	'Dextrocardia'	22	0	9.09091	9.09091	46.5614
'HP:0001679'	'Abnormality of the aorta'	50	20	32	40	78.4967
'HP:0001712'	'Left ventricular hypertrophy'	38	18.4211	31.5789	44.7368	70.1975
'HP:0001733'	'Pancreatitis'	26	26.9231	38.4615	42.3077	72.2144
'HP:0001744'	'Splenomegaly'	132	21.2121	34.0909	45.4545	74.547
'HP:0001751'	'Vestibular dysfunction'	24	37.5	45.8333	45.8333	73.5229
'HP:0001761'	'Pes cavus'	90	8.88889	17.7778	22.2222	64.7077
'HP:0001762'	'Talipes equinovarus'	115	8.69565	22.6087	28.6957	64.61
'HP:0001763'	'Pes planus'	61	11.4754	29.5082	37.7049	69.992
'HP:0001765'	'Hammertoe'	24	8.33333	12.5	12.5	61.2683
'HP:0001769'	'Broad foot'	20	30	35	40	75.9577
'HP:0001770'	'Toe syndactyly'	44	18.1818	38.6364	43.1818	74.3475
'HP:0001773'	'Short foot'	45	11.1111	15.5556	22.2222	64.5338
'HP:0001789'	'Hydrops fetalis'	24	12.5	33.3333	37.5	72.2949
'HP:0001792'	'Small nail'	25	0	12	24	57.9536
'HP:0001829'	'Foot polydactyly'	26	30.7692	34.6154	34.6154	63.3375
'HP:0001831'	'Short toe'	33	21.2121	33.3333	33.3333	70.3055
'HP:0001837'	'Broad toe'	24	50	58.3333	58.3333	84.3906
'HP:0001844'	'Abnormality of the hallux'	44	22.7273	31.8182	34.0909	70.1419
'HP:0001850'	'Abnormality of the tarsal bones'	42	4.7619	28.5714	40.4762	73.4946
'HP:0001873'	'Thrombocytopenia'	97	21.6495	30.9278	36.0825	73.1364
'HP:0001876'	'Pancytopenia'	27	29.6296	37.037	48.1481	75.4657
'HP:0001942'	'Metabolic acidosis'	55	45.4545	49.0909	54.5455	79.8464
'HP:0001943'	'Hypoglycemia'	88	38.6364	57.9545	64.7727	82.7228
'HP:0001944'	'Dehydration'	29	27.5862	34.4828	44.8276	71.6112
'HP:0001945'	'Fever'	48	4.16667	18.75	27.0833	73.8293
'HP:0001946'	'Ketosis'	25	40	64	80	92.6336
'HP:0001972'	'Macrocytic anemia'	25	28	40	48	78.8135
'HP:0001977'	'Abnormal thrombosis'	24	29.1667	37.5	62.5	88.5768
'HP:0001987'	'Hyperammonemia'	29	37.931	58.6207	58.6207	77.3415
'HP:0001992'	'Organic aciduria'	35	37.1429	48.5714	51.4286	67.6158
'HP:0002013'	'Vomiting'	98	39.7959	48.9796	52.0408	75.9203
'HP:0002014'	'Diarrhea'	109	22.0183	35.7798	43.1193	74.0697
'HP:0002015'	'Dysphagia'	108	8.33333	17.5926	24.0741	67.3445
'HP:0002019'	'Constipation'	62	8.06452	19.3548	30.6452	70.6449
'HP:0002020'	'Gastroesophageal reflux'	41	2.43902	17.0732	26.8293	62.6648
'HP:0002023'	'Anal atresia'	33	18.1818	18.1818	30.303	64.6334
'HP:0002024'	'Malabsorption'	35	17.1429	34.2857	37.1429	68.5756
'HP:0002027'	'Abdominal pain'	32	12.5	12.5	28.125	66.2989
'HP:0002062'	'Morphological abnormality of the pyramidal tract'	21	0	0	4.7619	58.3172
'HP:0002063'	'Rigidity'	52	0	15.3846	17.3077	67.1677
'HP:0002064'	'Spastic gait'	23	0	17.3913	17.3913	63.2871
'HP:0002066'	'Gait ataxia'	49	4.08163	8.16327	14.2857	60.5244
'HP:0002067'	'Bradykinesia'	34	2.94118	14.7059	17.6471	67.9048
'HP:0002069'	'Generalized tonic-clonic seizures'	23	8.69565	26.087	26.087	65.8628
'HP:0002070'	'Limb ataxia'	24	0	8.33333	8.33333	64.5933
'HP:0002079'	'Hypoplasia of the corpus callosum'	87	6.89655	18.3908	25.2874	60.6871
'HP:0002089'	'Pulmonary hypoplasia'	44	11.3636	20.4545	27.2727	68.1396
'HP:0002092'	'Pulmonary hypertension'	26	0	15.3846	38.4615	76.7517
'HP:0002098'	'Respiratory distress'	25	8	20	20	61.1247
'HP:0002099'	'Asthma'	36	22.2222	27.7778	27.7778	64.5721
'HP:0002104'	'Apnea'	57	14.0351	24.5614	31.5789	65.6205
'HP:0002110'	'Bronchiectasis'	31	19.3548	32.2581	35.4839	56.6475
'HP:0002120'	'Cerebral cortical atrophy'	31	0	0	6.45161	53.5712
'HP:0002123'	'Generalized myoclonic seizures'	20	15	25	30	60.7536
'HP:0002126'	'Polymicrogyria'	35	5.71429	8.57143	20	62.9929
'HP:0002134'	'Abnormality of the basal ganglia'	32	6.25	31.25	40.625	74.1731
'HP:0002148'	'Hypophosphatemia'	20	15	35	40	78.192
'HP:0002151'	'Increased serum lactate'	56	25	32.1429	44.6429	72.0354
'HP:0002155'	'Hypertriglyceridemia'	29	6.89655	10.3448	17.2414	64.7227
'HP:0002164'	'Nail dysplasia'	73	19.1781	31.5068	34.2466	74.43
'HP:0002169'	'Clonus'	23	0	0	4.34783	51.2296
'HP:0002170'	'Intracranial hemorrhage'	26	30.7692	57.6923	65.3846	88.0791
'HP:0002171'	'Gliosis'	48	27.0833	31.25	39.5833	69.7486
'HP:0002181'	'Cerebral edema'	27	85.1852	88.8889	88.8889	95.7147
'HP:0002187'	'Intellectual disability, profound'	25	8	16	20	62.8924
'HP:0002239'	'Gastrointestinal hemorrhage'	24	25	33.3333	58.3333	82.5122
'HP:0002240'	'Hepatomegaly'	189	20.6349	36.5079	42.8571	71.5904
'HP:0002244'	'Abnormality of the small intestine'	48	20.8333	22.9167	29.1667	66.7811
'HP:0002311'	'Incoordination'	49	14.2857	20.4082	34.6939	63.4895
'HP:0002315'	'Headache'	51	13.7255	35.2941	43.1373	73.2287
'HP:0002352'	'Leukoencephalopathy'	36	19.4444	25	30.5556	62.3692
'HP:0002355'	'Difficulty walking'	25	0	4	16	58.371
'HP:0002360'	'Sleep disturbance'	44	15.9091	25	40.9091	73.3838
'HP:0002376'	'Developmental regression'	51	37.2549	37.2549	41.1765	71.0939
'HP:0002380'	'Fasciculations'	31	3.22581	12.9032	22.5806	69.21
'HP:0002414'	'Spina bifida'	29	6.89655	6.89655	10.3448	57.6079
'HP:0002415'	'Leukodystrophy'	34	41.1765	41.1765	44.1176	65.7863
'HP:0002460'	'Distal muscle weakness'	69	15.942	27.5362	36.2319	71.0145
'HP:0002488'	'Acute leukemia'	34	0	23.5294	32.3529	76.0664
'HP:0002495'	'Impaired vibratory sensation'	24	0	20.8333	33.3333	73.1876
'HP:0002510'	'Spastic tetraplegia'	36	5.55556	19.4444	25	68.9563
'HP:0002514'	'Cerebral calcification'	39	15.3846	30.7692	35.8974	68.0968
'HP:0002515'	'Waddling gait'	35	17.1429	37.1429	40	75.2516
'HP:0002521'	'Hypsarrhythmia'	27	7.40741	22.2222	29.6296	67.3616
'HP:0002553'	'Highly arched eyebrow'	27	25.9259	37.037	37.037	71.441
'HP:0002566'	'Intestinal malrotation'	21	9.52381	14.2857	23.8095	68.5164
'HP:0002615'	'Hypotension'	26	11.5385	34.6154	53.8462	78.6173
'HP:0002621'	'Atherosclerosis'	31	19.3548	38.7097	51.6129	82.5211
'HP:0002652'	'Skeletal dysplasia'	34	23.5294	38.2353	44.1176	68.8911
'HP:0002665'	'Lymphoma'	29	24.1379	41.3793	48.2759	81.8784
'HP:0002673'	'Coxa valga'	24	16.6667	41.6667	54.1667	71.972
'HP:0002714'	'Downturned corners of mouth'	22	18.1818	27.2727	27.2727	61.7902
'HP:0002716'	'Lymphadenopathy'	35	22.8571	40	40	80.1682
'HP:0002718'	'Recurrent bacterial infections'	67	28.3582	49.2537	61.194	85.8738
'HP:0002721'	'Immunodeficiency'	37	29.7297	37.8378	54.0541	76.5637
'HP:0002747'	'Respiratory insufficiency due to muscle weakness'	42	19.0476	28.5714	38.0952	78.0103
'HP:0002750'	'Delayed skeletal maturation'	64	9.375	23.4375	37.5	71.9236
'HP:0002751'	'Kyphoscoliosis'	59	11.8644	15.2542	23.7288	68.5626
'HP:0002757'	'Recurrent fractures'	21	14.2857	33.3333	57.1429	78.6587
'HP:0002758'	'Osteoarthritis'	23	47.8261	65.2174	69.5652	82.7202
'HP:0002778'	'Abnormality of the trachea'	25	8	24	24	71.6705
'HP:0002788'	'Recurrent upper respiratory tract infections'	55	34.5455	50.9091	52.7273	81.1787
'HP:0002804'	'Arthrogryposis multiplex congenita'	34	26.4706	35.2941	38.2353	73.7468
'HP:0002829'	'Arthralgia'	29	17.2414	31.0345	41.3793	66.2139
'HP:0002841'	'Recurrent fungal infections'	28	42.8571	53.5714	60.7143	81.1852
'HP:0002843'	'Abnormality of T cells'	33	30.303	57.5758	69.697	84.2659
'HP:0002857'	'Genu valgum'	35	28.5714	37.1429	45.7143	71.3907
'HP:0002878'	'Respiratory failure'	49	40.8163	53.0612	57.1429	82.8785
'HP:0002896'	'Neoplasm of the liver'	21	4.7619	28.5714	42.8571	73.862
'HP:0002904'	'Hyperbilirubinemia'	30	26.6667	33.3333	40	70.6221
'HP:0002910'	'Elevated hepatic transaminases'	67	28.3582	37.3134	47.7612	73.7934
'HP:0002936'	'Distal sensory impairment'	54	20.3704	31.4815	31.4815	71.0911
'HP:0002938'	'Lumbar hyperlordosis'	32	6.25	15.625	28.125	57.5291
'HP:0002948'	'Vertebral fusion'	25	28	36	60	81.4685
'HP:0002960'	'Autoimmunity'	37	16.2162	43.2432	54.0541	79.2069
'HP:0002984'	'Hypoplasia of the radius'	23	13.0435	21.7391	34.7826	68.0889
'HP:0002987'	'Elbow flexion contracture'	28	0	10.7143	17.8571	63.6288
'HP:0002991'	'Abnormality of the fibula'	23	8.69565	17.3913	34.7826	56.6121
'HP:0002992'	'Abnormality of the tibia'	29	0	13.7931	27.5862	58.2522
'HP:0003015'	'Flared metaphyses'	23	17.3913	21.7391	34.7826	66.9202
'HP:0003028'	'Abnormality of the ankles'	27	3.7037	7.40741	18.5185	58.0473
'HP:0003042'	'Elbow dislocation'	23	13.0435	47.8261	56.5217	83.6845
'HP:0003043'	'Abnormality of the shoulder'	20	10	20	25	67.4907
'HP:0003063'	'Abnormality of the humerus'	22	22.7273	31.8182	40.9091	64.8986
'HP:0003107'	'Abnormality of cholesterol metabolism'	43	27.907	37.2093	46.5116	73.2558
'HP:0003112'	'Abnormality of serum amino acid levels'	24	50	58.3333	62.5	77.5661
'HP:0003115'	'Abnormal EKG'	30	20	43.3333	50	77.1404
'HP:0003128'	'Lactic acidosis'	86	43.0233	51.1628	54.6512	79.1913
'HP:0003155'	'Elevated alkaline phosphatase'	25	8	16	20	63.5517
'HP:0003170'	'Abnormality of the acetabulum'	27	14.8148	33.3333	37.037	73.8986
'HP:0003196'	'Short nose'	81	7.40741	13.5802	22.2222	60.4238
'HP:0003256'	'Abnormality of the coagulation cascade'	39	58.9744	61.5385	69.2308	85.8864
'HP:0003270'	'Abdominal distention'	26	0	23.0769	34.6154	67.8291
'HP:0003287'	'Abnormality of mitochondrial metabolism'	45	44.4444	62.2222	62.2222	80.4488
'HP:0003324'	'Generalized muscle weakness'	27	18.5185	40.7407	48.1481	71.203
'HP:0003326'	'Myalgia'	33	6.06061	33.3333	39.3939	78.2087
'HP:0003355'	'Aminoaciduria'	69	21.7391	34.7826	37.6812	70.1526
'HP:0003380'	'Decreased number of peripheral myelinated nerve fibers'	27	14.8148	18.5185	29.6296	70.665
'HP:0003383'	'Onion bulb formation'	21	19.0476	28.5714	33.3333	64.3566
'HP:0003391'	'Gowers sign'	26	38.4615	42.3077	46.1538	77.3057
'HP:0003394'	'Muscle cramps'	39	20.5128	30.7692	33.3333	74.1599
'HP:0003422'	'Vertebral segmentation defect'	27	14.8148	37.037	37.037	72.4994
'HP:0003431'	'Decreased motor nerve conduction velocity'	26	22.2222	22.2222	33.3333	69.6636
'HP:0003458'	'EMG: myopathic abnormalities'	23	13.0435	26.087	34.7826	70.1639
'HP:0003477'	'Peripheral axonal neuropathy'	33	0	6.06061	15.1515	56.9235
'HP:0003487'	'Babinski sign'	101	18.8119	19.802	24.7525	66.2511
'HP:0003510'	'Severe short stature'	23	8.69565	13.0435	13.0435	63.8106
'HP:0003546'	'Exercise intolerance'	47	36.1702	42.5532	48.9362	76.0204
'HP:0003560'	'Muscular dystrophy'	28	17.8571	25	42.8571	79.9135
'HP:0003693'	'Distal amyotrophy'	71	7.04225	16.9014	23.9437	63.8559
'HP:0003774'	'Stage 5 chronic kidney disease'	32	21.875	34.375	43.75	67.5379
'HP:0004209'	'Clinodactyly of the 5th finger'	54	14.8148	24.0741	35.1852	77.8726
'HP:0004278'	'Synostosis involving bones of the hand'	22	13.6364	36.3636	45.4545	70.5119
'HP:0004279'	'Short palm'	29	13.7931	20.6897	27.5862	71.3524
'HP:0004303'	'Abnormality of muscle fibers'	71	14.0845	25.3521	30.9859	72.3124
'HP:0004308'	'Ventricular arrhythmia'	34	23.5294	44.1176	58.8235	82.129
'HP:0004312'	'Abnormality of reticulocytes'	27	37.037	51.8519	62.963	82.8391
'HP:0004315'	'IgG deficiency'	26	19.2308	46.1538	50	80.5206
'HP:0004334'	'Dermal atrophy'	38	21.0526	50	57.8947	82.7761
'HP:0004363'	'Abnormality of calcium homeostasis'	39	15.3846	25.641	35.8974	76.3107
'HP:0004408'	'Abnormality of the sense of smell'	22	18.1818	18.1818	22.7273	51.151
'HP:0004429'	'Recurrent viral infections'	26	26.9231	34.6154	53.8462	80.2646
'HP:0005107'	'Abnormality of the sacrum'	22	0	9.09091	9.09091	60.8669
'HP:0005110'	'Atrial fibrillation'	32	15.625	43.75	50	81.3456
'HP:0005280'	'Depressed nasal bridge'	124	11.2903	23.3871	36.2903	71.8273
'HP:0005346'	'Abnormal facial expression'	22	0	9.09091	18.1818	63.6879
'HP:0005484'	'Postnatal microcephaly'	26	30.7692	38.4615	42.3077	71.2948
'HP:0005557'	'Abnormality of the zygomatic arch'	103	4.85437	20.3883	28.1553	68.2925
'HP:0005584'	'Renal cell carcinoma'	30	6.66667	46.6667	60	86.1471
'HP:0005599'	'Hypopigmentation of hair'	34	47.0588	47.0588	58.8235	82.9115
'HP:0005613'	'Aplasia/hypoplasia of the femur'	23	8.69565	30.4348	39.1304	64.5791
'HP:0005924'	'Abnormality of the epiphyses of the hand'	24	25	29.1667	41.6667	69.3092
'HP:0006101'	'Finger syndactyly'	30	26.6667	33.3333	36.6667	66.4124
'HP:0006297'	'Hypoplasia of dental enamel'	32	34.375	43.75	50	79.1948
'HP:0006380'	'Knee flexion contracture'	19	0	0	5.26316	60.0291
'HP:0006495'	'Aplasia/Hypoplasia of the ulna'	24	8.33333	20.8333	25	61.4266
'HP:0006532'	'Recurrent pneumonia'	25	32	40	56	70.0497
'HP:0006610'	'Wide intermamillary distance'	21	0	9.52381	9.52381	54.4542
'HP:0006749'	'Malignant gastrointestinal tract tumors'	27	18.5185	55.5556	66.6667	89.753
'HP:0006753'	'Neoplasm of the stomach'	31	9.67742	51.6129	54.8387	88.7565
'HP:0006824'	'Cranial nerve paralysis'	78	20.5128	29.4872	33.3333	66.4392
'HP:0006887'	'Intellectual disability, progressive'	31	0	6.45161	16.129	56.8683
'HP:0007305'	'CNS demyelination'	35	37.1429	42.8571	48.5714	77.4111
'HP:0007340'	'Lower limb muscle weakness'	24	4.16667	25	33.3333	66.8185
'HP:0007362'	'Aplasia/Hypoplasia of the brainstem'	25	32	44	48	73.9425
'HP:0007400'	'Irregular hyperpigmentation'	23	30.4348	52.1739	65.2174	85.4601
'HP:0007495'	'Prematurely aged appearance'	27	25.9259	44.4444	55.5556	79.5236
'HP:0007556'	'Plantar hyperkeratosis'	22	54.5455	68.1818	72.7273	85.6412
'HP:0007759'	'Opacification of the corneal stroma'	43	16.2791	34.8837	34.8837	63.2244
'HP:0008034'	'Abnormal iris pigmentation'	38	36.8421	36.8421	47.3684	83.6402
'HP:0008046'	'Abnormality of the retinal vasculature'	26	0	11.5385	23.0769	60.7058
'HP:0008057'	'Aplasia/Hypoplasia affecting the fundus'	20	20	20	20	57.4186
'HP:0008062'	'Aplasia/Hypoplasia affecting the anterior segment of the eye'	31	35.4839	41.9355	54.8387	71.206
'HP:0008064'	'Ichthyosis'	39	15.3846	30.7692	46.1538	72.8992
'HP:0008069'	'Neoplasm of the skin'	71	16.9014	39.4366	53.5211	82.4771
'HP:0008070'	'Sparse hair'	69	7.24638	27.5362	33.3333	64.0048
'HP:0008366'	'Contractures involving the joints of the feet'	22	0	18.1818	27.2727	65.5881
'HP:0008404'	'Nail dystrophy'	40	35	42.5	47.5	81.4433
'HP:0008518'	'Aplasia/Hypoplasia involving the vertebral column'	27	29.6296	33.3333	44.4444	76.9089
'HP:0008551'	'Microtia'	36	22.2222	36.1111	36.1111	72.571
'HP:0008734'	'Decreased testicular size'	34	14.7059	20.5882	20.5882	60.8896
'HP:0008736'	'Hypoplasia of penis'	77	5.19481	18.1818	31.1688	69.3104
'HP:0008872'	'Feeding difficulties in infancy'	118	26.2712	34.7458	39.8305	72.8794
'HP:0008897'	'Postnatal growth retardation'	59	0	13.5593	22.0339	61.4593
'HP:0008905'	'Rhizomelia'	25	8	24	24	57.225
'HP:0008936'	'Muscular hypotonia of the trunk'	47	19.1489	40.4255	40.4255	69.1066
'HP:0009027'	'Foot dorsiflexor weakness'	25	16	24	36	71.6248
'HP:0009103'	'Aplasia/Hypoplasia involving the pelvis'	29	6.89655	31.0345	34.4828	65.1006
'HP:0009117'	'Aplasia/Hypoplasia of the maxilla'	45	11.1111	26.6667	35.5556	70.8244
'HP:0009124'	'Abnormality of adipose tissue'	32	12.5	28.125	40.625	72.0843
'HP:0009380'	'Aplasia of the fingers'	29	24.1379	31.0345	41.3793	78.6301
'HP:0009778'	'Short thumb'	31	22.5806	45.1613	51.6129	83.6074
'HP:0009843'	'Aplasia/Hypoplasia of the middle phalanges of the hand'	27	29.6296	37.037	51.8519	79.8858
'HP:0009882'	'Short distal phalanx of finger'	25	20	36	48	69.1775
'HP:0010049'	'Short metacarpal'	53	20.7547	43.3962	54.717	75.2744
'HP:0010574'	'Abnormality of the epiphysis of the femoral head'	21	9.52381	14.2857	28.5714	54.7546
'HP:0010656'	'Abnormal epiphyseal ossification'	28	39.2857	53.5714	67.8571	85.6459
'HP:0010702'	'Hypergammaglobulinemia'	25	0	28	40	76.8494
'HP:0010719'	'Abnormality of hair texture'	64	6.25	28.125	37.5	64.4693
'HP:0010743'	'Short metatarsal'	28	0	25	39.2857	70.9895
'HP:0010784'	'Uterine neoplasm'	25	20	60	76	91.964
'HP:0010827'	'Abnormality of the seventh cranial nerve'	70	17.1429	25.7143	30	64.4641
'HP:0010864'	'Intellectual disability, severe'	51	11.7647	11.7647	15.6863	62.2177
'HP:0010932'	'Abnormality of nucleobase metabolism'	32	21.875	37.5	40.625	67.6786
'HP:0010946'	'Dilatation of the renal pelvis'	44	4.54545	6.81818	13.6364	55.345
'HP:0010995'	'Abnormality of dicarboxylic acid metabolism'	26	46.1538	53.8462	53.8462	70.9391
'HP:0011001'	'Increased bone mineral density'	33	9.09091	30.303	30.303	65.7644
'HP:0011006'	'Abnormality of the musculature of the neck'	41	4.87805	19.5122	24.3902	72.2319
'HP:0011021'	'Abnormality of circulating enzyme level'	102	20.5882	30.3922	38.2353	75.0673
'HP:0011039'	'Abnormality of the helix'	21	9.52381	9.52381	19.0476	79.1005
'HP:0011042'	'Abnormality of potassium homeostasis'	29	37.931	51.7241	62.069	83.6643
'HP:0011096'	'Peripheral demyelination'	27	29.6296	29.6296	33.3333	71.6664
'HP:0011119'	'Abnormality of the nasal dorsum'	43	11.6279	25.5814	37.2093	71.0114
'HP:0011217'	'Abnormal shape of the occiput'	24	0	16.6667	20.8333	66.1622
'HP:0011218'	'Abnormal shape of the frontal region'	101	6.93069	27.7228	36.6337	65.5077
'HP:0011220'	'Prominent forehead'	56	7.14286	16.0714	16.0714	59.865
'HP:0011304'	'Broad thumb'	23	8.69565	39.1304	47.8261	80.3392
'HP:0011344'	'Severe global developmental delay'	21	9.52381	14.2857	14.2857	59.6498
'HP:0011495'	'Abnormality of corneal epithelium'	27	22.2222	40.7407	55.5556	81.5189
'HP:0011534'	'Abnormal spatial orientation of the cardiac segments'	20	0	10	10	42.9371
'HP:0011732'	'Abnormality of adrenal morphology'	32	9.375	18.75	34.375	73.2786
'HP:0011733'	'Abnormality of adrenal physiology'	38	21.0526	28.9474	36.8421	76.7588
'HP:0011772'	'Abnormality of thyroid morphology'	33	3.0303	15.1515	24.2424	67.8087
'HP:0011800'	'Midface retrusion'	56	5.35714	25	35.7143	71.5309
'HP:0011815'	'Cephalocele'	19	21.0526	21.0526	21.0526	63.6747
'HP:0011830'	'Abnormality of oral mucosa'	26	19.2308	34.6154	34.6154	77.0078
'HP:0011867'	'Abnormality of the wing of the ilium'	32	21.875	34.375	50	72.0063
'HP:0011893'	'Abnormal leukocyte count'	37	5.40541	18.9189	29.7297	72.0839
'HP:0011895'	'Anemia due to reduced life span of red cells'	60	28.3333	60	63.3333	85.6379
'HP:0011991'	'Abnormal neutrophil cell number'	50	24	42	46	67.6703
'HP:0012115'	'Hepatitis'	27	22.2222	40.7407	51.8519	73.2896
'HP:0012179'	'Craniofacial dystonia'	24	8.33333	8.33333	8.33333	62.2928
'HP:0012331'	'Abnormal autonomic nervous system morphology'	38	23.6842	36.8421	42.1053	75.5033
'HP:0012368'	'Flat face'	22	9.09091	45.4545	50	68.8774
'HP:0012369'	'Malar anomaly'	105	4.7619	20	25.7143	68.4845
'HP:0012387'	'Bronchitis'	23	34.7826	43.4783	47.8261	72.1823
'HP:0012437'	'Abnormal gallbladder morphology'	23	8.69565	34.7826	34.7826	70.3985
'HP:0012448'	'Delayed myelination'	36	0	0	5.55556	49.8582
'HP:0012590'	'Abnormal urine output'	20	40	55	55	74.8294
'HP:0012591'	'Abnormal urinary electrolyte concentration'	47	25.5319	31.9149	46.8085	73.1393
'HP:0012614'	'Abnormal urine cytology'	24	20.8333	33.3333	41.6667	73.386
'HP:0012757'	'Abnormal neuron morphology'	25	8	20	20	64.5099
'HP:0012874'	'Abnormal male reproductive system physiology'	27	0	3.7037	22.2222	60.5445
'HP:0030063'	'Neuroepithelial neoplasm'	25	32	52	64	86.431
'HP:0030085'	'Abnormal CSF lactate level'	37	56.7568	56.7568	62.1622	82.4342
'HP:0100242'	'Sarcoma'	47	21.2766	40.4255	53.1915	87.4747
'HP:0100490'	'Camptodactyly of finger'	31	19.3548	32.2581	38.7097	76.2976
'HP:0100542'	'Abnormal localization of kidney'	25	16	16	40	76.2423
'HP:0100545'	'Arterial stenosis'	34	20.5882	38.2353	50	83.0296
'HP:0100568'	'Neoplasm of the endocrine system'	33	9.09091	18.1818	21.2121	77.225
'HP:0100627'	'Displacement of the external urethral meatus'	72	2.77778	12.5	15.2778	67.647
'HP:0100742'	'Vascular neoplasm'	28	3.57143	35.7143	53.5714	76.2616
'HP:0100744'	'Abnormality of the humeroradial joint'	23	13.0435	17.3913	34.7826	68.8358
'HP:0100755'	'Abnormality of salivation'	29	13.7931	17.2414	20.6897	68.1466
'HP:0100834'	'Neoplasm of the large intestine'	28	17.8571	57.1429	67.8571	89.0666
'HP:0100836'	'Malignant neoplasm of the central nervous system'	28	32.1429	46.4286	50	86.2235
'HP:0100872'	'Abnormality of the plantar skin of foot'	32	28.125	46.875	59.375	78.0427
'HP:0100957'	'Abnormality of the renal medulla'	25	16	16	16	47.8467

## Sheet: DIAMOnD
			DIAMOnD P(TP) %
ID	NAME	size	rank<=100	rank<=500	rank<=1000
'HP:0000020'	'Urinary incontinence'	36	2.77778	2.77778	5.55556
'HP:0000023'	'Inguinal hernia'	72	20.8333	25	30.5556
'HP:0000028'	'Cryptorchidism'	160	6.25	13.75	18.125
'HP:0000044'	'Hypogonadotrophic hypogonadism'	27	7.40741	7.40741	7.40741
'HP:0000045'	'Abnormality of the scrotum'	36	0	13.8889	19.4444
'HP:0000056'	'Abnormality of the clitoris'	25	16	16	20
'HP:0000058'	'Abnormality of the labia'	23	8.69565	13.0435	17.3913
'HP:0000062'	'Ambiguous genitalia'	22	13.6364	13.6364	13.6364
'HP:0000076'	'Vesicoureteral reflux'	22	0	0	9.09091
'HP:0000089'	'Renal hypoplasia'	24	0	4.16667	8.33333
'HP:0000091'	'Abnormality of the renal tubule'	38	2.63158	10.5263	13.1579
'HP:0000093'	'Proteinuria'	60	6.66667	18.3333	23.3333
'HP:0000095'	'Abnormality of the glomerulus'	45	15.5556	26.6667	33.3333
'HP:0000098'	'Tall stature'	32	15.625	18.75	18.75
'HP:0000100'	'Nephrotic syndrome'	32	18.75	34.375	40.625
'HP:0000104'	'Renal agenesis'	35	14.2857	17.1429	22.8571
'HP:0000107'	'Renal cyst'	68	4.41176	4.41176	7.35294
'HP:0000121'	'Nephrocalcinosis'	23	8.69565	8.69565	8.69565
'HP:0000124'	'Renal tubular dysfunction'	27	3.7037	3.7037	3.7037
'HP:0000137'	'Abnormality of the ovary'	59	8.47458	15.2542	20.339
'HP:0000148'	'Vaginal atresia'	20	30	35	35
'HP:0000154'	'Wide mouth'	38	2.63158	7.89474	13.1579
'HP:0000158'	'Macroglossia'	36	13.8889	27.7778	30.5556
'HP:0000160'	'Narrow mouth'	46	2.17391	15.2174	23.913
'HP:0000168'	'Abnormality of the gingiva'	40	12.5	27.5	35
'HP:0000175'	'Cleft palate'	140	2.14286	10	18.5714
'HP:0000179'	'Thick lower lip vermilion'	34	0	5.88235	8.82353
'HP:0000193'	'Bifid uvula'	24	16.6667	16.6667	16.6667
'HP:0000194'	'Open mouth'	23	4.34783	8.69565	13.0435
'HP:0000204'	'Cleft upper lip'	63	9.52381	17.4603	20.6349
'HP:0000218'	'High palate'	159	1.25786	9.43396	12.5786
'HP:0000219'	'Thin upper lip vermilion'	46	6.52174	17.3913	17.3913
'HP:0000232'	'Everted lower lip vermilion'	21	4.7619	9.52381	14.2857
'HP:0000238'	'Hydrocephalus'	85	8.23529	9.41176	20
'HP:0000246'	'Sinusitis'	38	13.1579	18.4211	18.4211
'HP:0000248'	'Brachycephaly'	57	7.01754	7.01754	8.77193
'HP:0000256'	'Macrocephaly'	143	11.1888	20.2797	27.972
'HP:0000260'	'Wide anterior fontanel'	27	0	11.1111	18.5185
'HP:0000268'	'Dolichocephaly'	39	2.5641	10.2564	15.3846
'HP:0000270'	'Delayed cranial suture closure'	31	0	12.9032	16.129
'HP:0000276'	'Long face'	43	2.32558	6.97674	9.30233
'HP:0000278'	'Retrognathia'	61	9.83607	11.4754	18.0328
'HP:0000280'	'Coarse facial features'	64	18.75	26.5625	29.6875
'HP:0000286'	'Epicanthus'	87	0	4.5977	8.04598
'HP:0000301'	'Abnormality of facial musculature'	80	7.5	8.75	13.75
'HP:0000303'	'Mandibular prognathia'	64	6.25	12.5	15.625
'HP:0000311'	'Round face'	30	0	6.66667	6.66667
'HP:0000316'	'Hypertelorism'	179	4.46927	10.0559	15.0838
'HP:0000319'	'Smooth philtrum'	31	0	3.22581	6.45161
'HP:0000322'	'Short philtrum'	27	7.40741	18.5185	18.5185
'HP:0000325'	'Triangular face'	35	0	0	0
'HP:0000337'	'Broad forehead'	33	9.09091	12.1212	15.1515
'HP:0000340'	'Sloping forehead'	27	7.40741	7.40741	7.40741
'HP:0000341'	'Narrow forehead'	26	0	0	7.69231
'HP:0000343'	'Long philtrum'	76	6.57895	9.21053	11.8421
'HP:0000347'	'Micrognathia'	180	5	12.2222	20
'HP:0000348'	'High forehead'	33	15.1515	18.1818	18.1818
'HP:0000358'	'Posteriorly rotated ears'	66	6.06061	12.1212	16.6667
'HP:0000369'	'Low-set ears'	160	3.75	9.375	15.625
'HP:0000383'	'Abnormality of periauricular region'	25	4	4	8
'HP:0000400'	'Macrotia'	57	7.01754	12.2807	14.0351
'HP:0000403'	'Recurrent otitis media'	35	14.2857	17.1429	20
'HP:0000405'	'Conductive hearing impairment'	52	7.69231	15.3846	19.2308
'HP:0000407'	'Sensorineural hearing impairment'	205	10.7317	18.0488	20
'HP:0000411'	'Protruding ear'	27	0	0	7.40741
'HP:0000414'	'Bulbous nose'	24	8.33333	8.33333	16.6667
'HP:0000421'	'Epistaxis'	32	34.375	50	62.5
'HP:0000426'	'Prominent nasal bridge'	30	0	6.66667	6.66667
'HP:0000430'	'Underdeveloped nasal alae'	23	0	0	0
'HP:0000431'	'Wide nasal bridge'	92	3.26087	3.26087	9.78261
'HP:0000445'	'Wide nose'	21	0	4.7619	9.52381
'HP:0000448'	'Prominent nose'	21	14.2857	23.8095	33.3333
'HP:0000453'	'Choanal atresia'	25	0	4	12
'HP:0000455'	'Broad nasal tip'	24	0	8.33333	8.33333
'HP:0000465'	'Webbed neck'	25	24	28	32
'HP:0000470'	'Short neck'	89	6.74157	12.3596	14.6067
'HP:0000482'	'Microcornea'	29	0	3.44828	3.44828
'HP:0000483'	'Astigmatism'	29	17.2414	17.2414	24.1379
'HP:0000490'	'Deeply set eye'	45	2.22222	11.1111	13.3333
'HP:0000494'	'Downslanted palpebral fissures'	101	0.990099	9.90099	15.8416
'HP:0000501'	'Glaucoma'	74	12.1622	16.2162	20.2703
'HP:0000506'	'Telecanthus'	32	3.125	9.375	9.375
'HP:0000508'	'Ptosis'	149	10.7383	14.094	18.1208
'HP:0000509'	'Conjunctivitis'	31	6.45161	6.45161	6.45161
'HP:0000510'	'Retinitis pigmentosa'	63	19.0476	19.0476	19.0476
'HP:0000512'	'Abnormal electroretinogram'	50	12	12	12
'HP:0000519'	'Congenital cataract'	37	5.40541	10.8108	16.2162
'HP:0000520'	'Proptosis'	68	7.35294	11.7647	17.6471
'HP:0000527'	'Long eyelashes'	25	24	28	28
'HP:0000529'	'Progressive visual loss'	26	7.69231	15.3846	19.2308
'HP:0000532'	'Chorioretinal abnormality'	22	0	4.54545	9.09091
'HP:0000535'	'Sparse eyebrow'	31	6.45161	9.67742	9.67742
'HP:0000540'	'Hypermetropia'	35	0	5.71429	8.57143
'HP:0000541'	'Retinal detachment'	25	16	28	32
'HP:0000543'	'Optic disc pallor'	49	40.8163	40.8163	44.898
'HP:0000545'	'Myopia'	107	11.215	16.8224	17.757
'HP:0000546'	'Retinal degeneration'	37	2.7027	13.5135	13.5135
'HP:0000556'	'Retinal dystrophy'	50	16	16	16
'HP:0000565'	'Esotropia'	26	0	0	0
'HP:0000568'	'Microphthalmos'	77	7.79221	14.2857	19.4805
'HP:0000570'	'Abnormality of saccadic eye movements'	26	0	0	0
'HP:0000574'	'Thick eyebrow'	32	15.625	21.875	21.875
'HP:0000580'	'Pigmentary retinopathy'	52	23.0769	26.9231	28.8462
'HP:0000581'	'Blepharophimosis'	44	0	18.1818	22.7273
'HP:0000582'	'Upslanted palpebral fissure'	44	2.27273	15.9091	15.9091
'HP:0000592'	'Blue sclerae'	28	14.2857	28.5714	28.5714
'HP:0000599'	'Abnormality of the frontal hairline'	25	4	8	12
'HP:0000601'	'Hypotelorism'	23	13.0435	17.3913	17.3913
'HP:0000602'	'Ophthalmoplegia'	49	18.3673	22.449	24.4898
'HP:0000608'	'Macular degeneration'	24	0	4.16667	4.16667
'HP:0000612'	'Iris coloboma'	21	9.52381	19.0476	23.8095
'HP:0000613'	'Photophobia'	53	0	7.54717	11.3208
'HP:0000617'	'Abnormality of ocular smooth pursuit'	25	0	0	8
'HP:0000618'	'Blindness'	67	23.8806	23.8806	29.8507
'HP:0000639'	'Nystagmus'	268	7.46269	13.0597	17.1642
'HP:0000648'	'Optic atrophy'	123	11.3821	15.4472	19.5122
'HP:0000653'	'Sparse eyelashes'	25	4	8	12
'HP:0000657'	'Oculomotor apraxia'	24	0	0	4.16667
'HP:0000662'	'Night blindness'	47	10.6383	10.6383	17.0213
'HP:0000664'	'Synophrys'	30	13.3333	16.6667	16.6667
'HP:0000668'	'Hypodontia'	50	12	20	24
'HP:0000670'	'Carious teeth'	41	7.31707	14.6341	21.9512
'HP:0000678'	'Dental crowding'	42	7.14286	9.52381	11.9048
'HP:0000684'	'Delayed eruption of teeth'	36	0	5.55556	13.8889
'HP:0000687'	'Widely spaced teeth'	25	16	28	32
'HP:0000689'	'Dental malocclusion'	43	0	11.6279	16.2791
'HP:0000691'	'Microdontia'	27	7.40741	11.1111	11.1111
'HP:0000709'	'Psychosis'	41	4.87805	4.87805	4.87805
'HP:0000712'	'Emotional lability'	38	28.9474	34.2105	42.1053
'HP:0000716'	'Depression'	31	0	3.22581	16.129
'HP:0000717'	'Autism'	29	3.44828	17.2414	27.5862
'HP:0000718'	'Aggressive behavior'	66	0	3.0303	6.06061
'HP:0000726'	'Dementia'	73	8.21918	15.0685	16.4384
'HP:0000733'	'Stereotypic behavior'	25	0	12	20
'HP:0000736'	'Short attention span'	26	0	11.5385	15.3846
'HP:0000737'	'Irritability'	43	2.32558	13.9535	13.9535
'HP:0000738'	'Hallucinations'	28	17.8571	17.8571	17.8571
'HP:0000739'	'Anxiety'	37	10.8108	10.8108	18.9189
'HP:0000750'	'Delayed speech and language development'	114	0.877193	7.01754	9.64912
'HP:0000752'	'Hyperactivity'	73	5.47945	12.3288	19.1781
'HP:0000763'	'Sensory neuropathy'	38	10.5263	15.7895	15.7895
'HP:0000767'	'Pectus excavatum'	65	7.69231	15.3846	18.4615
'HP:0000768'	'Pectus carinatum'	37	10.8108	24.3243	27.027
'HP:0000773'	'Short ribs'	32	3.125	6.25	9.375
'HP:0000774'	'Narrow chest'	39	0	10.2564	15.3846
'HP:0000775'	'Abnormality of the diaphragm'	27	11.1111	11.1111	14.8148
'HP:0000782'	'Abnormality of the scapula'	50	0	8	12
'HP:0000786'	'Primary amenorrhea'	30	10	13.3333	13.3333
'HP:0000787'	'Nephrolithiasis'	32	6.25	9.375	12.5
'HP:0000789'	'Infertility'	27	3.7037	11.1111	14.8148
'HP:0000819'	'Diabetes mellitus'	68	5.88235	13.2353	16.1765
'HP:0000821'	'Hypothyroidism'	44	6.81818	15.9091	20.4545
'HP:0000822'	'Hypertension'	96	7.29167	15.625	19.7917
'HP:0000823'	'Delayed puberty'	23	4.34783	4.34783	13.0435
'HP:0000824'	'Growth hormone deficiency'	24	4.16667	8.33333	8.33333
'HP:0000828'	'Abnormality of the parathyroid gland'	20	10	20	20
'HP:0000873'	'Diabetes insipidus'	27	18.5185	22.2222	22.2222
'HP:0000889'	'Abnormality of the clavicles'	34	0	8.82353	20.5882
'HP:0000926'	'Platyspondyly'	50	10	24	30
'HP:0000938'	'Osteopenia'	64	1.5625	7.8125	9.375
'HP:0000939'	'Osteoporosis'	69	2.89855	4.34783	15.942
'HP:0000946'	'Hypoplastic ilia'	27	0	0	22.2222
'HP:0000952'	'Jaundice'	59	11.8644	18.6441	18.6441
'HP:0000954'	'Single transverse palmar crease'	33	3.0303	15.1515	24.2424
'HP:0000957'	'Cafe-au-lait spot'	41	39.0244	48.7805	58.5366
'HP:0000958'	'Dry skin'	27	3.7037	3.7037	11.1111
'HP:0000964'	'Eczema'	42	21.4286	28.5714	33.3333
'HP:0000973'	'Cutis laxa'	30	3.33333	16.6667	26.6667
'HP:0000975'	'Hyperhidrosis'	33	12.1212	18.1818	18.1818
'HP:0000978'	'Bruising susceptibility'	53	26.4151	35.8491	41.5094
'HP:0000987'	'Atypical scarring of skin'	25	36	40	52
'HP:0000992'	'Cutaneous photosensitivity'	28	3.57143	17.8571	28.5714
'HP:0001007'	'Hirsutism'	60	8.33333	18.3333	23.3333
'HP:0001009'	'Telangiectasia'	33	24.2424	33.3333	33.3333
'HP:0001010'	'Hypopigmentation of the skin'	43	20.9302	23.2558	25.5814
'HP:0001080'	'Biliary tract abnormality'	38	18.4211	21.0526	23.6842
'HP:0001083'	'Ectopia lentis'	21	23.8095	33.3333	33.3333
'HP:0001123'	'Visual field defect'	43	16.2791	20.9302	25.5814
'HP:0001156'	'Brachydactyly syndrome'	50	6	12	14
'HP:0001162'	'Postaxial hand polydactyly'	45	11.1111	15.5556	20
'HP:0001166'	'Arachnodactyly'	29	17.2414	24.1379	27.5862
'HP:0001182'	'Tapered finger'	21	4.7619	4.7619	9.52381
'HP:0001191'	'Abnormality of the carpal bones'	40	0	5	5
'HP:0001254'	'Lethargy'	67	22.3881	49.2537	52.2388
'HP:0001256'	'Intellectual disability, mild'	58	0	5.17241	10.3448
'HP:0001258'	'Spastic paraplegia'	25	0	4	8
'HP:0001259'	'Coma'	57	28.0702	49.1228	50.8772
'HP:0001260'	'Dysarthria'	174	8.04598	13.2184	18.3908
'HP:0001265'	'Hyporeflexia'	136	9.55882	15.4412	22.7941
'HP:0001266'	'Choreoathetosis'	37	8.10811	21.6216	27.027
'HP:0001270'	'Motor delay'	161	2.48447	9.31677	16.1491
'HP:0001271'	'Polyneuropathy'	22	13.6364	18.1818	18.1818
'HP:0001272'	'Cerebellar atrophy'	105	12.381	14.2857	19.0476
'HP:0001274'	'Agenesis of corpus callosum'	69	4.34783	8.69565	14.4928
'HP:0001284'	'Areflexia'	99	1.0101	4.0404	6.06061
'HP:0001297'	'Stroke'	28	14.2857	21.4286	25
'HP:0001298'	'Encephalopathy'	71	19.7183	28.169	29.5775
'HP:0001300'	'Parkinsonism'	48	12.5	16.6667	27.0833
'HP:0001302'	'Pachygyria'	31	3.22581	6.45161	12.9032
'HP:0001305'	'Dandy-Walker malformation'	23	8.69565	8.69565	13.0435
'HP:0001310'	'Dysmetria'	38	5.26316	5.26316	13.1579
'HP:0001319'	'Neonatal hypotonia'	66	21.2121	21.2121	22.7273
'HP:0001321'	'Cerebellar hypoplasia'	54	5.55556	7.40741	11.1111
'HP:0001328'	'Specific learning disability'	39	12.8205	23.0769	28.2051
'HP:0001336'	'Myoclonus'	61	9.83607	11.4754	11.4754
'HP:0001337'	'Tremor'	123	0	3.25203	12.1951
'HP:0001339'	'Lissencephaly'	21	9.52381	9.52381	19.0476
'HP:0001347'	'Hyperreflexia'	195	12.8205	19.4872	21.5385
'HP:0001363'	'Craniosynostosis'	26	15.3846	15.3846	23.0769
'HP:0001374'	'Congenital hip dislocation'	23	8.69565	13.0435	17.3913
'HP:0001388'	'Joint laxity'	59	6.77966	16.9492	23.7288
'HP:0001394'	'Cirrhosis'	50	0	8	16
'HP:0001395'	'Hepatic fibrosis'	34	14.7059	17.6471	17.6471
'HP:0001397'	'Hepatic steatosis'	42	11.9048	26.1905	28.5714
'HP:0001399'	'Hepatic failure'	43	32.5581	44.186	44.186
'HP:0001433'	'Hepatosplenomegaly'	22	13.6364	27.2727	31.8182
'HP:0001435'	'Abnormality of the shoulder girdle musculature'	30	10	16.6667	26.6667
'HP:0001508'	'Failure to thrive'	284	9.15493	15.1408	16.9014
'HP:0001511'	'Intrauterine growth retardation'	96	12.5	18.75	22.9167
'HP:0001513'	'Obesity'	66	4.54545	12.1212	15.1515
'HP:0001518'	'Small for gestational age'	52	3.84615	15.3846	23.0769
'HP:0001537'	'Umbilical hernia'	57	10.5263	17.5439	19.2982
'HP:0001539'	'Omphalocele'	20	0	15	20
'HP:0001558'	'Decreased fetal movement'	48	6.25	10.4167	12.5
'HP:0001561'	'Polyhydramnios'	57	1.75439	15.7895	17.5439
'HP:0001562'	'Oligohydramnios'	22	0	4.54545	4.54545
'HP:0001581'	'Recurrent skin infections'	29	24.1379	41.3793	44.8276
'HP:0001596'	'Alopecia'	57	1.75439	5.26316	10.5263
'HP:0001600'	'Abnormality of the larynx'	42	0	4.7619	9.52381
'HP:0001609'	'Hoarse voice'	23	0	0	4.34783
'HP:0001622'	'Premature birth'	29	6.89655	10.3448	20.6897
'HP:0001629'	'Ventricular septal defect'	93	1.07527	4.30108	10.7527
'HP:0001631'	'Defect in the atrial septum'	83	1.20482	10.8434	16.8675
'HP:0001634'	'Mitral valve prolapse'	24	37.5	58.3333	62.5
'HP:0001635'	'Congestive heart failure'	65	0	10.7692	13.8462
'HP:0001636'	'Tetralogy of Fallot'	23	0	4.34783	21.7391
'HP:0001639'	'Hypertrophic cardiomyopathy'	82	17.0732	28.0488	29.2683
'HP:0001640'	'Cardiomegaly'	23	21.7391	26.087	26.087
'HP:0001642'	'Pulmonic stenosis'	29	20.6897	27.5862	27.5862
'HP:0001643'	'Patent ductus arteriosus'	55	7.27273	16.3636	23.6364
'HP:0001644'	'Dilated cardiomyopathy'	59	18.6441	32.2034	40.678
'HP:0001645'	'Sudden cardiac death'	24	25	29.1667	37.5
'HP:0001646'	'Abnormality of the aortic valve'	43	16.2791	23.2558	32.5581
'HP:0001651'	'Dextrocardia'	22	0	9.09091	9.09091
'HP:0001679'	'Abnormality of the aorta'	50	18	20	26
'HP:0001712'	'Left ventricular hypertrophy'	38	5.26316	5.26316	10.5263
'HP:0001733'	'Pancreatitis'	26	15.3846	26.9231	38.4615
'HP:0001744'	'Splenomegaly'	132	9.09091	19.697	24.2424
'HP:0001751'	'Vestibular dysfunction'	24	12.5	12.5	20.8333
'HP:0001761'	'Pes cavus'	90	0	1.11111	5.55556
'HP:0001762'	'Talipes equinovarus'	115	4.34783	12.1739	15.6522
'HP:0001763'	'Pes planus'	61	14.7541	18.0328	24.5902
'HP:0001765'	'Hammertoe'	24	4.16667	4.16667	8.33333
'HP:0001769'	'Broad foot'	20	25	30	30
'HP:0001770'	'Toe syndactyly'	44	13.6364	15.9091	20.4545
'HP:0001773'	'Short foot'	45	11.1111	15.5556	15.5556
'HP:0001789'	'Hydrops fetalis'	24	4.16667	8.33333	8.33333
'HP:0001792'	'Small nail'	25	8	12	12
'HP:0001829'	'Foot polydactyly'	26	19.2308	19.2308	19.2308
'HP:0001831'	'Short toe'	33	15.1515	27.2727	30.303
'HP:0001837'	'Broad toe'	24	8.33333	20.8333	25
'HP:0001844'	'Abnormality of the hallux'	44	13.6364	18.1818	20.4545
'HP:0001850'	'Abnormality of the tarsal bones'	42	9.52381	19.0476	21.4286
'HP:0001873'	'Thrombocytopenia'	97	4.12371	6.18557	9.27835
'HP:0001876'	'Pancytopenia'	27	22.2222	22.2222	22.2222
'HP:0001942'	'Metabolic acidosis'	55	25.4545	40	47.2727
'HP:0001943'	'Hypoglycemia'	88	26.1364	45.4545	45.4545
'HP:0001944'	'Dehydration'	29	13.7931	13.7931	13.7931
'HP:0001945'	'Fever'	48	4.16667	12.5	12.5
'HP:0001946'	'Ketosis'	25	32	44	44
'HP:0001972'	'Macrocytic anemia'	25	32	32	32
'HP:0001977'	'Abnormal thrombosis'	24	37.5	58.3333	62.5
'HP:0001987'	'Hyperammonemia'	29	17.2414	37.931	44.8276
'HP:0001992'	'Organic aciduria'	35	25.7143	37.1429	37.1429
'HP:0002013'	'Vomiting'	98	14.2857	29.5918	31.6327
'HP:0002014'	'Diarrhea'	109	9.17431	17.4312	19.2661
'HP:0002015'	'Dysphagia'	108	1.85185	8.33333	16.6667
'HP:0002019'	'Constipation'	62	3.22581	9.67742	17.7419
'HP:0002020'	'Gastroesophageal reflux'	41	0	7.31707	19.5122
'HP:0002023'	'Anal atresia'	33	3.0303	15.1515	15.1515
'HP:0002024'	'Malabsorption'	35	11.4286	17.1429	22.8571
'HP:0002027'	'Abdominal pain'	32	0	3.125	6.25
'HP:0002062'	'Morphological abnormality of the pyramidal tract'	21	0	0	0
'HP:0002063'	'Rigidity'	52	5.76923	9.61538	15.3846
'HP:0002064'	'Spastic gait'	23	4.34783	13.0435	13.0435
'HP:0002066'	'Gait ataxia'	49	0	6.12245	14.2857
'HP:0002067'	'Bradykinesia'	34	0	5.88235	20.5882
'HP:0002069'	'Generalized tonic-clonic seizures'	23	0	4.34783	8.69565
'HP:0002070'	'Limb ataxia'	24	0	0	0
'HP:0002079'	'Hypoplasia of the corpus callosum'	87	4.5977	8.04598	11.4943
'HP:0002089'	'Pulmonary hypoplasia'	44	2.27273	6.81818	11.3636
'HP:0002092'	'Pulmonary hypertension'	26	3.84615	11.5385	19.2308
'HP:0002098'	'Respiratory distress'	25	4	16	20
'HP:0002099'	'Asthma'	36	13.8889	16.6667	19.4444
'HP:0002104'	'Apnea'	57	0	10.5263	10.5263
'HP:0002110'	'Bronchiectasis'	31	22.5806	22.5806	25.8065
'HP:0002120'	'Cerebral cortical atrophy'	31	0	3.22581	9.67742
'HP:0002123'	'Generalized myoclonic seizures'	20	5	15	20
'HP:0002126'	'Polymicrogyria'	35	0	5.71429	11.4286
'HP:0002134'	'Abnormality of the basal ganglia'	32	0	6.25	6.25
'HP:0002148'	'Hypophosphatemia'	20	0	15	15
'HP:0002151'	'Increased serum lactate'	56	21.4286	32.1429	35.7143
'HP:0002155'	'Hypertriglyceridemia'	29	0	3.44828	13.7931
'HP:0002164'	'Nail dysplasia'	73	6.84932	15.0685	17.8082
'HP:0002169'	'Clonus'	23	0	0	4.34783
'HP:0002170'	'Intracranial hemorrhage'	26	3.84615	30.7692	30.7692
'HP:0002171'	'Gliosis'	48	20.8333	29.1667	29.1667
'HP:0002181'	'Cerebral edema'	27	51.8519	62.963	66.6667
'HP:0002187'	'Intellectual disability, profound'	25	0	4	8
'HP:0002239'	'Gastrointestinal hemorrhage'	24	0	8.33333	16.6667
'HP:0002240'	'Hepatomegaly'	189	15.873	19.5767	20.6349
'HP:0002244'	'Abnormality of the small intestine'	48	8.33333	14.5833	14.5833
'HP:0002311'	'Incoordination'	49	12.2449	16.3265	18.3673
'HP:0002315'	'Headache'	51	13.7255	25.4902	27.451
'HP:0002352'	'Leukoencephalopathy'	36	13.8889	13.8889	16.6667
'HP:0002355'	'Difficulty walking'	25	4	20	20
'HP:0002360'	'Sleep disturbance'	44	4.54545	13.6364	15.9091
'HP:0002376'	'Developmental regression'	51	31.3725	35.2941	39.2157
'HP:0002380'	'Fasciculations'	31	0	6.45161	12.9032
'HP:0002414'	'Spina bifida'	29	6.89655	10.3448	10.3448
'HP:0002415'	'Leukodystrophy'	34	38.2353	44.1176	50
'HP:0002460'	'Distal muscle weakness'	69	5.7971	14.4928	18.8406
'HP:0002488'	'Acute leukemia'	34	0	26.4706	26.4706
'HP:0002495'	'Impaired vibratory sensation'	24	4.16667	4.16667	12.5
'HP:0002510'	'Spastic tetraplegia'	36	8.33333	11.1111	16.6667
'HP:0002514'	'Cerebral calcification'	39	0	2.5641	5.12821
'HP:0002515'	'Waddling gait'	35	2.85714	11.4286	17.1429
'HP:0002521'	'Hypsarrhythmia'	27	0	7.40741	7.40741
'HP:0002553'	'Highly arched eyebrow'	27	11.1111	18.5185	25.9259
'HP:0002566'	'Intestinal malrotation'	21	0	4.7619	14.2857
'HP:0002615'	'Hypotension'	26	0	7.69231	15.3846
'HP:0002621'	'Atherosclerosis'	31	19.3548	29.0323	38.7097
'HP:0002652'	'Skeletal dysplasia'	34	14.7059	26.4706	32.3529
'HP:0002665'	'Lymphoma'	29	24.1379	37.931	41.3793
'HP:0002673'	'Coxa valga'	24	12.5	20.8333	25
'HP:0002714'	'Downturned corners of mouth'	22	0	4.54545	4.54545
'HP:0002716'	'Lymphadenopathy'	35	17.1429	20	28.5714
'HP:0002718'	'Recurrent bacterial infections'	67	13.4328	22.3881	25.3731
'HP:0002721'	'Immunodeficiency'	37	13.5135	27.027	32.4324
'HP:0002747'	'Respiratory insufficiency due to muscle weakness'	42	9.52381	14.2857	19.0476
'HP:0002750'	'Delayed skeletal maturation'	64	4.6875	10.9375	14.0625
'HP:0002751'	'Kyphoscoliosis'	59	10.1695	15.2542	25.4237
'HP:0002757'	'Recurrent fractures'	21	4.7619	9.52381	9.52381
'HP:0002758'	'Osteoarthritis'	23	26.087	43.4783	47.8261
'HP:0002778'	'Abnormality of the trachea'	25	4	24	32
'HP:0002788'	'Recurrent upper respiratory tract infections'	55	16.3636	29.0909	29.0909
'HP:0002804'	'Arthrogryposis multiplex congenita'	34	11.7647	17.6471	23.5294
'HP:0002829'	'Arthralgia'	29	10.3448	10.3448	13.7931
'HP:0002841'	'Recurrent fungal infections'	28	21.4286	28.5714	28.5714
'HP:0002843'	'Abnormality of T cells'	33	6.06061	18.1818	21.2121
'HP:0002857'	'Genu valgum'	35	17.1429	22.8571	25.7143
'HP:0002878'	'Respiratory failure'	49	40.8163	46.9388	55.102
'HP:0002896'	'Neoplasm of the liver'	21	19.0476	23.8095	28.5714
'HP:0002904'	'Hyperbilirubinemia'	30	6.66667	6.66667	10
'HP:0002910'	'Elevated hepatic transaminases'	67	10.4478	22.3881	26.8657
'HP:0002936'	'Distal sensory impairment'	54	0	3.7037	12.963
'HP:0002938'	'Lumbar hyperlordosis'	32	9.375	12.5	21.875
'HP:0002948'	'Vertebral fusion'	25	16	20	24
'HP:0002960'	'Autoimmunity'	37	13.5135	32.4324	35.1351
'HP:0002984'	'Hypoplasia of the radius'	23	0	4.34783	21.7391
'HP:0002987'	'Elbow flexion contracture'	28	0	10.7143	17.8571
'HP:0002991'	'Abnormality of the fibula'	23	0	0	0
'HP:0002992'	'Abnormality of the tibia'	29	0	0	3.44828
'HP:0003015'	'Flared metaphyses'	23	0	17.3913	30.4348
'HP:0003028'	'Abnormality of the ankles'	27	3.7037	3.7037	18.5185
'HP:0003042'	'Elbow dislocation'	23	4.34783	4.34783	26.087
'HP:0003043'	'Abnormality of the shoulder'	20	0	5	15
'HP:0003063'	'Abnormality of the humerus'	22	4.54545	18.1818	22.7273
'HP:0003107'	'Abnormality of cholesterol metabolism'	43	11.6279	16.2791	20.9302
'HP:0003112'	'Abnormality of serum amino acid levels'	24	20.8333	29.1667	29.1667
'HP:0003115'	'Abnormal EKG'	30	16.6667	20	20
'HP:0003128'	'Lactic acidosis'	86	30.2326	51.1628	54.6512
'HP:0003155'	'Elevated alkaline phosphatase'	25	0	0	4
'HP:0003170'	'Abnormality of the acetabulum'	27	18.5185	25.9259	33.3333
'HP:0003196'	'Short nose'	81	1.23457	8.64198	12.3457
'HP:0003256'	'Abnormality of the coagulation cascade'	39	38.4615	48.7179	51.2821
'HP:0003270'	'Abdominal distention'	26	0	15.3846	19.2308
'HP:0003287'	'Abnormality of mitochondrial metabolism'	45	35.5556	46.6667	46.6667
'HP:0003324'	'Generalized muscle weakness'	27	11.1111	11.1111	18.5185
'HP:0003326'	'Myalgia'	33	0	9.09091	12.1212
'HP:0003355'	'Aminoaciduria'	69	17.3913	28.9855	30.4348
'HP:0003380'	'Decreased number of peripheral myelinated nerve fibers'	27	0	14.8148	14.8148
'HP:0003383'	'Onion bulb formation'	21	0	4.7619	4.7619
'HP:0003391'	'Gowers sign'	26	19.2308	23.0769	30.7692
'HP:0003394'	'Muscle cramps'	39	7.69231	12.8205	15.3846
'HP:0003422'	'Vertebral segmentation defect'	27	11.1111	18.5185	22.2222
'HP:0003431'	'Decreased motor nerve conduction velocity'	26	0	3.7037	3.7037
'HP:0003458'	'EMG: myopathic abnormalities'	23	21.7391	26.087	30.4348
'HP:0003477'	'Peripheral axonal neuropathy'	33	0	0	12.1212
'HP:0003487'	'Babinski sign'	101	14.8515	23.7624	25.7426
'HP:0003510'	'Severe short stature'	23	13.0435	13.0435	17.3913
'HP:0003546'	'Exercise intolerance'	47	29.7872	44.6809	46.8085
'HP:0003560'	'Muscular dystrophy'	28	0	3.57143	3.57143
'HP:0003693'	'Distal amyotrophy'	71	5.6338	5.6338	8.4507
'HP:0003774'	'Stage 5 chronic kidney disease'	32	15.625	21.875	25
'HP:0004209'	'Clinodactyly of the 5th finger'	54	3.7037	7.40741	14.8148
'HP:0004278'	'Synostosis involving bones of the hand'	22	4.54545	9.09091	9.09091
'HP:0004279'	'Short palm'	29	3.44828	10.3448	10.3448
'HP:0004303'	'Abnormality of muscle fibers'	71	8.4507	9.85915	18.3099
'HP:0004308'	'Ventricular arrhythmia'	34	8.82353	23.5294	23.5294
'HP:0004312'	'Abnormality of reticulocytes'	27	7.40741	14.8148	33.3333
'HP:0004315'	'IgG deficiency'	26	3.84615	7.69231	19.2308
'HP:0004334'	'Dermal atrophy'	38	21.0526	28.9474	36.8421
'HP:0004363'	'Abnormality of calcium homeostasis'	39	10.2564	20.5128	20.5128
'HP:0004408'	'Abnormality of the sense of smell'	22	0	9.09091	9.09091
'HP:0004429'	'Recurrent viral infections'	26	15.3846	26.9231	30.7692
'HP:0005107'	'Abnormality of the sacrum'	22	4.54545	9.09091	13.6364
'HP:0005110'	'Atrial fibrillation'	32	15.625	21.875	21.875
'HP:0005280'	'Depressed nasal bridge'	124	2.41935	11.2903	12.9032
'HP:0005346'	'Abnormal facial expression'	22	0	0	13.6364
'HP:0005484'	'Postnatal microcephaly'	26	23.0769	30.7692	34.6154
'HP:0005557'	'Abnormality of the zygomatic arch'	103	5.82524	12.6214	20.3883
'HP:0005584'	'Renal cell carcinoma'	30	13.3333	20	30
'HP:0005599'	'Hypopigmentation of hair'	34	20.5882	23.5294	23.5294
'HP:0005613'	'Aplasia/hypoplasia of the femur'	23	4.34783	8.69565	17.3913
'HP:0005924'	'Abnormality of the epiphyses of the hand'	24	16.6667	16.6667	25
'HP:0006101'	'Finger syndactyly'	30	10	13.3333	13.3333
'HP:0006297'	'Hypoplasia of dental enamel'	32	9.375	15.625	18.75
'HP:0006380'	'Knee flexion contracture'	19	5.26316	15.7895	15.7895
'HP:0006495'	'Aplasia/Hypoplasia of the ulna'	24	0	4.16667	12.5
'HP:0006532'	'Recurrent pneumonia'	25	16	24	24
'HP:0006610'	'Wide intermamillary distance'	21	0	0	0
'HP:0006749'	'Malignant gastrointestinal tract tumors'	27	11.1111	29.6296	33.3333
'HP:0006753'	'Neoplasm of the stomach'	31	19.3548	19.3548	25.8065
'HP:0006824'	'Cranial nerve paralysis'	78	7.69231	12.8205	15.3846
'HP:0006887'	'Intellectual disability, progressive'	31	0	3.22581	9.67742
'HP:0007305'	'CNS demyelination'	35	34.2857	42.8571	45.7143
'HP:0007340'	'Lower limb muscle weakness'	24	4.16667	4.16667	4.16667
'HP:0007362'	'Aplasia/Hypoplasia of the brainstem'	25	8	8	16
'HP:0007400'	'Irregular hyperpigmentation'	23	21.7391	21.7391	34.7826
'HP:0007495'	'Prematurely aged appearance'	27	3.7037	11.1111	18.5185
'HP:0007556'	'Plantar hyperkeratosis'	22	40.9091	40.9091	40.9091
'HP:0007759'	'Opacification of the corneal stroma'	43	13.9535	25.5814	25.5814
'HP:0008034'	'Abnormal iris pigmentation'	38	21.0526	23.6842	26.3158
'HP:0008046'	'Abnormality of the retinal vasculature'	26	0	0	11.5385
'HP:0008057'	'Aplasia/Hypoplasia affecting the fundus'	20	15	15	15
'HP:0008062'	'Aplasia/Hypoplasia affecting the anterior segment of the eye'	31	25.8065	29.0323	29.0323
'HP:0008064'	'Ichthyosis'	39	0	7.69231	10.2564
'HP:0008069'	'Neoplasm of the skin'	71	5.6338	14.0845	23.9437
'HP:0008070'	'Sparse hair'	69	7.24638	14.4928	17.3913
'HP:0008366'	'Contractures involving the joints of the feet'	22	4.54545	9.09091	18.1818
'HP:0008404'	'Nail dystrophy'	40	30	32.5	40
'HP:0008518'	'Aplasia/Hypoplasia involving the vertebral column'	27	18.5185	25.9259	33.3333
'HP:0008551'	'Microtia'	36	13.8889	27.7778	30.5556
'HP:0008734'	'Decreased testicular size'	34	14.7059	17.6471	17.6471
'HP:0008736'	'Hypoplasia of penis'	77	5.19481	12.987	19.4805
'HP:0008872'	'Feeding difficulties in infancy'	118	11.8644	23.7288	27.9661
'HP:0008897'	'Postnatal growth retardation'	59	1.69492	13.5593	15.2542
'HP:0008905'	'Rhizomelia'	25	0	8	12
'HP:0008936'	'Muscular hypotonia of the trunk'	47	8.51064	12.766	14.8936
'HP:0009027'	'Foot dorsiflexor weakness'	25	4	12	16
'HP:0009103'	'Aplasia/Hypoplasia involving the pelvis'	29	3.44828	6.89655	13.7931
'HP:0009117'	'Aplasia/Hypoplasia of the maxilla'	45	2.22222	13.3333	15.5556
'HP:0009124'	'Abnormality of adipose tissue'	32	9.375	25	34.375
'HP:0009380'	'Aplasia of the fingers'	29	17.2414	24.1379	37.931
'HP:0009778'	'Short thumb'	31	19.3548	22.5806	35.4839
'HP:0009843'	'Aplasia/Hypoplasia of the middle phalanges of the hand'	27	7.40741	22.2222	25.9259
'HP:0009882'	'Short distal phalanx of finger'	25	4	4	12
'HP:0010049'	'Short metacarpal'	53	3.77358	11.3208	16.9811
'HP:0010574'	'Abnormality of the epiphysis of the femoral head'	21	0	9.52381	14.2857
'HP:0010656'	'Abnormal epiphyseal ossification'	28	35.7143	39.2857	42.8571
'HP:0010702'	'Hypergammaglobulinemia'	25	8	8	24
'HP:0010719'	'Abnormality of hair texture'	64	3.125	12.5	15.625
'HP:0010743'	'Short metatarsal'	28	0	3.57143	3.57143
'HP:0010784'	'Uterine neoplasm'	25	20	24	28
'HP:0010827'	'Abnormality of the seventh cranial nerve'	70	8.57143	12.8571	15.7143
'HP:0010864'	'Intellectual disability, severe'	51	11.7647	13.7255	17.6471
'HP:0010932'	'Abnormality of nucleobase metabolism'	32	12.5	15.625	15.625
'HP:0010946'	'Dilatation of the renal pelvis'	44	0	2.27273	11.3636
'HP:0010995'	'Abnormality of dicarboxylic acid metabolism'	26	38.4615	46.1538	46.1538
'HP:0011001'	'Increased bone mineral density'	33	3.0303	9.09091	12.1212
'HP:0011006'	'Abnormality of the musculature of the neck'	41	2.43902	12.1951	24.3902
'HP:0011021'	'Abnormality of circulating enzyme level'	102	8.82353	13.7255	19.6078
'HP:0011039'	'Abnormality of the helix'	21	0	4.7619	14.2857
'HP:0011042'	'Abnormality of potassium homeostasis'	29	27.5862	27.5862	31.0345
'HP:0011096'	'Peripheral demyelination'	27	0	3.7037	11.1111
'HP:0011119'	'Abnormality of the nasal dorsum'	43	4.65116	11.6279	23.2558
'HP:0011217'	'Abnormal shape of the occiput'	24	0	0	8.33333
'HP:0011218'	'Abnormal shape of the frontal region'	101	1.9802	8.91089	14.8515
'HP:0011220'	'Prominent forehead'	56	0	5.35714	8.92857
'HP:0011304'	'Broad thumb'	23	8.69565	13.0435	26.087
'HP:0011344'	'Severe global developmental delay'	21	14.2857	14.2857	14.2857
'HP:0011495'	'Abnormality of corneal epithelium'	27	7.40741	18.5185	25.9259
'HP:0011534'	'Abnormal spatial orientation of the cardiac segments'	20	0	5	5
'HP:0011732'	'Abnormality of adrenal morphology'	32	0	6.25	6.25
'HP:0011733'	'Abnormality of adrenal physiology'	38	15.7895	18.4211	26.3158
'HP:0011772'	'Abnormality of thyroid morphology'	33	6.06061	15.1515	21.2121
'HP:0011800'	'Midface retrusion'	56	3.57143	10.7143	19.6429
'HP:0011815'	'Cephalocele'	19	21.0526	21.0526	21.0526
'HP:0011830'	'Abnormality of oral mucosa'	26	3.84615	3.84615	3.84615
'HP:0011867'	'Abnormality of the wing of the ilium'	32	21.875	28.125	31.25
'HP:0011893'	'Abnormal leukocyte count'	37	2.7027	10.8108	24.3243
'HP:0011895'	'Anemia due to reduced life span of red cells'	60	8.33333	8.33333	10
'HP:0011991'	'Abnormal neutrophil cell number'	50	12	14	18
'HP:0012115'	'Hepatitis'	27	14.8148	22.2222	33.3333
'HP:0012179'	'Craniofacial dystonia'	24	0	0	8.33333
'HP:0012331'	'Abnormal autonomic nervous system morphology'	38	13.1579	18.4211	23.6842
'HP:0012368'	'Flat face'	22	9.09091	18.1818	22.7273
'HP:0012369'	'Malar anomaly'	105	5.71429	11.4286	18.0952
'HP:0012387'	'Bronchitis'	23	0	0	0
'HP:0012437'	'Abnormal gallbladder morphology'	23	4.34783	21.7391	26.087
'HP:0012448'	'Delayed myelination'	36	2.77778	5.55556	11.1111
'HP:0012590'	'Abnormal urine output'	20	20	20	20
'HP:0012591'	'Abnormal urinary electrolyte concentration'	47	8.51064	14.8936	14.8936
'HP:0012614'	'Abnormal urine cytology'	24	25	33.3333	41.6667
'HP:0012757'	'Abnormal neuron morphology'	25	4	8	12
'HP:0012874'	'Abnormal male reproductive system physiology'	27	0	11.1111	22.2222
'HP:0030063'	'Neuroepithelial neoplasm'	25	28	40	48
'HP:0030085'	'Abnormal CSF lactate level'	37	51.3514	56.7568	56.7568
'HP:0100242'	'Sarcoma'	47	17.0213	29.7872	38.2979
'HP:0100490'	'Camptodactyly of finger'	31	16.129	19.3548	22.5806
'HP:0100542'	'Abnormal localization of kidney'	25	20	24	32
'HP:0100545'	'Arterial stenosis'	34	8.82353	32.3529	38.2353
'HP:0100568'	'Neoplasm of the endocrine system'	33	0	9.09091	21.2121
'HP:0100627'	'Displacement of the external urethral meatus'	72	1.38889	12.5	18.0556
'HP:0100742'	'Vascular neoplasm'	28	7.14286	28.5714	35.7143
'HP:0100744'	'Abnormality of the humeroradial joint'	23	4.34783	13.0435	13.0435
'HP:0100755'	'Abnormality of salivation'	29	6.89655	10.3448	17.2414
'HP:0100834'	'Neoplasm of the large intestine'	28	7.14286	25	32.1429
'HP:0100836'	'Malignant neoplasm of the central nervous system'	28	17.8571	35.7143	42.8571
'HP:0100872'	'Abnormality of the plantar skin of foot'	32	21.875	40.625	43.75
'HP:0100957'	'Abnormality of the renal medulla'	25	12	12	12
