# Supplementary material for: Factors affecting interactome-based prediction of human genes associated with clinical signs
Source: BMC Bioinformatics. 2017 Jul 17;18:340. doi: 10.1186/s12859-017-1754-1 (PMC5514523; doi:10.1186/s12859-017-1754-1)
Supplement: Supplementary file 2 — RWR performance for GO biological process prediction (XLSX 47 kb) [file 12859_2017_1754_MOESM2_ESM.xlsx]

## Sheet: Specific
GOID	GOName	Size	AUC
GO:0034723	DNA replication-dependent nucleosome organization	32	0.999116
GO:0000732	strand displacement	24	0.997123
GO:0035666	TRIF-dependent toll-like receptor signaling pathway	27	0.996337
GO:0006294	nucleotide-excision repair, preincision complex assembly	29	0.995673
GO:0006296	nucleotide-excision repair, DNA incision, 5'-to lesion	36	0.995461
GO:0006363	termination of RNA polymerase I transcription	31	0.994132
GO:0070979	protein K11-linked ubiquitination	27	0.993876
GO:0006362	transcription elongation from RNA polymerase I promoter	30	0.993724
GO:0006361	transcription initiation from RNA polymerase I promoter	33	0.993345
GO:0071377	cellular response to glucagon stimulus	37	0.993273
GO:0072378	blood coagulation, fibrin clot formation	25	0.992185
GO:0006283	transcription-coupled nucleotide-excision repair	70	0.992073
GO:0061621	canonical glycolysis	26	0.990879
GO:0030449	regulation of complement activation	30	0.99039
GO:0002479	antigen processing and presentation of exogenous peptide antigen via MHC class I, TAP-dependent	58	0.989252
GO:0070423	nucleotide-binding oligomerization domain containing signaling pathway	27	0.985291
GO:0051437	positive regulation of ubiquitin-protein ligase activity involved in mitotic cell cycle	73	0.983338
GO:0070125	mitochondrial translational elongation	83	0.982122
GO:0070911	global genome nucleotide-excision repair	32	0.981928
GO:0006270	DNA replication initiation	29	0.98149
GO:0034724	DNA replication-independent nucleosome organization	51	0.981415
GO:0002755	MyD88-dependent toll-like receptor signaling pathway	31	0.979826
GO:0000183	chromatin silencing at rDNA	37	0.979399
GO:0009072	aromatic amino acid family metabolic process	24	0.97923
GO:0061641	CENP-A containing chromatin organization	41	0.978232
GO:0038083	peptidyl-tyrosine autophosphorylation	37	0.976652
GO:0036297	interstrand cross-link repair	45	0.976268
GO:0036092	phosphatidylinositol-3-phosphate biosynthetic process	42	0.976079
GO:0000184	nuclear-transcribed mRNA catabolic process, nonsense-mediated decay	114	0.975764
GO:0006368	transcription elongation from RNA polymerase II promoter	80	0.97555
GO:1900740	positive regulation of protein insertion into mitochondrial membrane involved in apoptotic signaling pathway	28	0.975456
GO:0031145	anaphase-promoting complex-dependent proteasomal ubiquitin-dependent protein catabolic process	74	0.974772
GO:0070126	mitochondrial translational termination	83	0.973658
GO:0006120	mitochondrial electron transport, NADH to ubiquinone	41	0.973609
GO:0006367	transcription initiation from RNA polymerase II promoter	151	0.973306
GO:0000731	DNA synthesis involved in DNA repair	34	0.970634
GO:0051436	negative regulation of ubiquitin-protein ligase activity involved in mitotic cell cycle	70	0.969717
GO:0006298	mismatch repair	25	0.969333
GO:0036258	multivesicular body assembly	30	0.969114
GO:0016233	telomere capping	30	0.968879
GO:0006614	SRP-dependent cotranslational protein targeting to membrane	92	0.968815
GO:0002223	stimulatory C-type lectin receptor signaling pathway	98	0.967965
GO:0043966	histone H3 acetylation	44	0.967653
GO:0070098	chemokine-mediated signaling pathway	69	0.967294
GO:0034113	heterotypic cell-cell adhesion	24	0.967098
GO:0048013	ephrin receptor signaling pathway	85	0.966551
GO:0001990	regulation of systemic arterial blood pressure by hormone	30	0.966109
GO:0006369	termination of RNA polymerase II transcription	62	0.965606
GO:0006383	transcription from RNA polymerase III promoter	36	0.965315
GO:0006099	tricarboxylic acid cycle	26	0.96457
GO:0022616	DNA strand elongation	26	0.963196
GO:0050690	regulation of defense response to virus by virus	28	0.963118
GO:0000722	telomere maintenance via recombination	31	0.963044
GO:0034508	centromere complex assembly	47	0.962963
GO:0000289	nuclear-transcribed mRNA poly(A) tail shortening	26	0.961943
GO:0007077	mitotic nuclear envelope disassembly	40	0.961659
GO:0038095	Fc-epsilon receptor signaling pathway	129	0.961127
GO:0019083	viral transcription	112	0.960625
GO:0051290	protein heterotetramerization	37	0.960063
GO:0050820	positive regulation of coagulation	23	0.95971
GO:0038061	NIK/NF-kappaB signaling	81	0.959654
GO:0032728	positive regulation of interferon-beta production	29	0.959599
GO:0006904	vesicle docking involved in exocytosis	34	0.958454
GO:0031055	chromatin remodeling at centromere	43	0.958386
GO:0006370	7-methylguanosine mRNA capping	31	0.957676
GO:0006413	translational initiation	139	0.957298
GO:0043552	positive regulation of phosphatidylinositol 3-kinase activity	28	0.957227
GO:0038128	ERBB2 signaling pathway	39	0.956799
GO:1902668	negative regulation of axon guidance	21	0.956474
GO:0007189	adenylate cyclase-activating G-protein coupled receptor signaling pathway	62	0.956293
GO:0035587	purinergic receptor signaling pathway	16	0.955781
GO:0031295	T cell costimulation	71	0.955549
GO:0050852	T cell receptor signaling pathway	136	0.955404
GO:0006278	RNA-dependent DNA replication	21	0.954794
GO:0043928	exonucleolytic nuclear-transcribed mRNA catabolic process involved in deadenylation-dependent decay	28	0.954387
GO:0048010	vascular endothelial growth factor receptor signaling pathway	71	0.953497
GO:0046058	cAMP metabolic process	32	0.952305
GO:0006303	double-strand break repair via nonhomologous end joining	58	0.951525
GO:0042743	hydrogen peroxide metabolic process	25	0.951185
GO:0019985	translesion synthesis	38	0.950808
GO:0033209	tumor necrosis factor-mediated signaling pathway	114	0.950243
GO:0042769	DNA damage response, detection of DNA damage	36	0.950217
GO:0070534	protein K63-linked ubiquitination	33	0.949931
GO:0006409	tRNA export from nucleus	31	0.949207
GO:0006977	DNA damage response, signal transduction by p53 class mediator resulting in cell cycle arrest	58	0.948264
GO:0045815	positive regulation of gene expression, epigenetic	74	0.946366
GO:0016575	histone deacetylation	53	0.946243
GO:0030818	negative regulation of cAMP biosynthetic process	30	0.945734
GO:0043401	steroid hormone mediated signaling pathway	48	0.94544
GO:0016079	synaptic vesicle exocytosis	37	0.945315
GO:0006513	protein monoubiquitination	51	0.944857
GO:0097192	extrinsic apoptotic signaling pathway in absence of ligand	32	0.944704
GO:0007259	JAK-STAT cascade	49	0.94463
GO:0086002	cardiac muscle cell action potential involved in contraction	23	0.943464
GO:0043486	histone exchange	50	0.94344
GO:0019432	triglyceride biosynthetic process	12	0.942496
GO:0016574	histone ubiquitination	34	0.940902
GO:0075733	intracellular transport of virus	62	0.940888
GO:1900034	regulation of cellular response to heat	74	0.939185
GO:0031128	developmental induction	26	0.938887
GO:0050434	positive regulation of viral transcription	41	0.938684
GO:0006406	mRNA export from nucleus	96	0.93743
GO:0030071	regulation of mitotic metaphase/anaphase transition	30	0.936904
GO:0070936	protein K48-linked ubiquitination	46	0.936659
GO:0038096	Fc-gamma receptor signaling pathway involved in phagocytosis	78	0.935032
GO:1900047	negative regulation of hemostasis	45	0.934567
GO:0009154	purine ribonucleotide catabolic process	24	0.934307
GO:0044062	regulation of excretion	25	0.933731
GO:0007190	activation of adenylate cyclase activity	36	0.933179
GO:0007062	sister chromatid cohesion	104	0.932827
GO:0007215	glutamate receptor signaling pathway	39	0.931348
GO:0035825	reciprocal DNA recombination	32	0.931317
GO:0031440	regulation of mRNA 3'-end processing	28	0.930845
GO:0048247	lymphocyte chemotaxis	38	0.93076
GO:0043278	response to morphine	28	0.93024
GO:0006958	complement activation, classical pathway	45	0.930016
GO:0097031	mitochondrial respiratory chain complex I biogenesis	49	0.929844
GO:0008625	extrinsic apoptotic signaling pathway via death domain receptors	38	0.929314
GO:0006094	gluconeogenesis	41	0.928849
GO:0006906	vesicle fusion	81	0.928342
GO:0042517	positive regulation of tyrosine phosphorylation of Stat3 protein	36	0.928046
GO:0016073	snRNA metabolic process	25	0.927406
GO:0042059	negative regulation of epidermal growth factor receptor signaling pathway	42	0.926878
GO:0034032	purine nucleoside bisphosphate metabolic process	28	0.926828
GO:0052652	cyclic purine nucleotide metabolic process	31	0.926564
GO:0010965	regulation of mitotic sister chromatid separation	24	0.926471
GO:0007173	epidermal growth factor receptor signaling pathway	53	0.926396
GO:0042417	dopamine metabolic process	25	0.926355
GO:0060071	Wnt signaling pathway, planar cell polarity pathway	91	0.926332
GO:0007193	adenylate cyclase-inhibiting G-protein coupled receptor signaling pathway	66	0.925969
GO:0022617	extracellular matrix disassembly	68	0.925937
GO:0042795	snRNA transcription from RNA polymerase II promoter	67	0.925809
GO:0006521	regulation of cellular amino acid metabolic process	60	0.925629
GO:0007223	Wnt signaling pathway, calcium modulating pathway	38	0.925421
GO:0002548	monocyte chemotaxis	40	0.924793
GO:0030574	collagen catabolic process	56	0.924547
GO:0009812	flavonoid metabolic process	16	0.924167
GO:0006446	regulation of translational initiation	70	0.923651
GO:0045132	meiotic chromosome segregation	23	0.923434
GO:0045005	maintenance of fidelity involved in DNA-dependent DNA replication	20	0.922147
GO:0032508	DNA duplex unwinding	72	0.921528
GO:0031572	G2 DNA damage checkpoint	32	0.921178
GO:0050918	positive chemotaxis	32	0.92098
GO:0033344	cholesterol efflux	21	0.920805
GO:0018149	peptide cross-linking	31	0.920163
GO:0043967	histone H4 acetylation	45	0.919912
GO:0031623	receptor internalization	48	0.919575
GO:0006635	fatty acid beta-oxidation	48	0.918828
GO:0030514	negative regulation of BMP signaling pathway	33	0.918628
GO:0007249	I-kappaB kinase/NF-kappaB signaling	69	0.91829
GO:0016486	peptide hormone processing	28	0.917415
GO:0060395	SMAD protein signal transduction	46	0.917193
GO:0035195	gene silencing by miRNA	35	0.91645
GO:0006334	nucleosome assembly	122	0.915977
GO:0046854	phosphatidylinositol phosphorylation	81	0.915944
GO:0048255	mRNA stabilization	26	0.915851
GO:0016925	protein sumoylation	108	0.915805
GO:0010862	positive regulation of pathway-restricted SMAD protein phosphorylation	41	0.915711
GO:0002181	cytoplasmic translation	38	0.915631
GO:0000387	spliceosomal snRNP assembly	38	0.915568
GO:0050819	negative regulation of coagulation	47	0.915418
GO:0048488	synaptic vesicle endocytosis	24	0.915385
GO:0051350	negative regulation of lyase activity	20	0.914936
GO:0031663	lipopolysaccharide-mediated signaling pathway	31	0.914616
GO:0009069	serine family amino acid metabolic process	32	0.914295
GO:0006506	GPI anchor biosynthetic process	26	0.914266
GO:0086091	regulation of heart rate by cardiac conduction	28	0.913883
GO:0090329	regulation of DNA-dependent DNA replication	39	0.913672
GO:0061418	regulation of transcription from RNA polymerase II promoter in response to hypoxia	32	0.913317
GO:0050685	positive regulation of mRNA processing	27	0.912995
GO:0019068	virion assembly	34	0.912958
GO:0046487	glyoxylate metabolic process	23	0.912943
GO:0006953	acute-phase response	39	0.910896
GO:0002675	positive regulation of acute inflammatory response	27	0.910885
GO:0061045	negative regulation of wound healing	52	0.910339
GO:0000724	double-strand break repair via homologous recombination	68	0.909928
GO:0018146	keratan sulfate biosynthetic process	19	0.908898
GO:0006695	cholesterol biosynthetic process	34	0.907546
GO:0051568	histone H3-K4 methylation	30	0.90754
GO:2000142	regulation of DNA-templated transcription, initiation	30	0.907457
GO:0007218	neuropeptide signaling pathway	69	0.907412
GO:0009164	nucleoside catabolic process	28	0.906833
GO:0044803	multi-organism membrane organization	30	0.906505
GO:0030593	neutrophil chemotaxis	59	0.906362
GO:0051865	protein autoubiquitination	46	0.906312
GO:0018279	protein N-linked glycosylation via asparagine	35	0.906155
GO:0030823	regulation of cGMP metabolic process	27	0.906011
GO:1902803	regulation of synaptic vesicle transport	24	0.905585
GO:0007271	synaptic transmission, cholinergic	25	0.904752
GO:0006891	intra-Golgi vesicle-mediated transport	40	0.904308
GO:0030521	androgen receptor signaling pathway	41	0.904246
GO:0018107	peptidyl-threonine phosphorylation	42	0.903745
GO:0044743	intracellular protein transmembrane import	35	0.903003
GO:0034502	protein localization to chromosome	40	0.90285
GO:0009225	nucleotide-sugar metabolic process	31	0.902216
GO:0051402	neuron apoptotic process	33	0.901254
GO:0007229	integrin-mediated signaling pathway	78	0.901039
GO:0043113	receptor clustering	36	0.900749
GO:0010165	response to X-ray	31	0.900171
GO:0051693	actin filament capping	29	0.899601
GO:0007044	cell-substrate junction assembly	38	0.899196
GO:0032008	positive regulation of TOR signaling	25	0.898744
GO:0051569	regulation of histone H3-K4 methylation	26	0.897428
GO:0021983	pituitary gland development	40	0.896858
GO:0000188	inactivation of MAPK activity	24	0.896783
GO:1901606	alpha-amino acid catabolic process	85	0.896413
GO:0010833	telomere maintenance via telomere lengthening	23	0.896335
GO:0032743	positive regulation of interleukin-2 production	28	0.895966
GO:0007200	phospholipase C-activating G-protein coupled receptor signaling pathway	73	0.895508
GO:0030206	chondroitin sulfate biosynthetic process	20	0.895223
GO:0033692	cellular polysaccharide biosynthetic process	37	0.894999
GO:0050931	pigment cell differentiation	25	0.894706
GO:0051125	regulation of actin nucleation	25	0.894521
GO:0042749	regulation of circadian sleep/wake cycle	24	0.89421
GO:0000186	activation of MAPKK activity	51	0.894139
GO:0010623	developmental programmed cell death	25	0.893381
GO:0071526	semaphorin-plexin signaling pathway	30	0.892867
GO:0050853	B cell receptor signaling pathway	46	0.892684
GO:0071260	cellular response to mechanical stimulus	79	0.891419
GO:0000083	regulation of transcription involved in G1/S transition of mitotic cell cycle	27	0.891038
GO:0010743	regulation of macrophage derived foam cell differentiation	26	0.890805
GO:0060338	regulation of type I interferon-mediated signaling pathway	32	0.890161
GO:0014068	positive regulation of phosphatidylinositol 3-kinase signaling	60	0.889993
GO:0042311	vasodilation	26	0.889174
GO:0048208	COPII vesicle coating	54	0.88888
GO:0045907	positive regulation of vasoconstriction	34	0.888024
GO:0045777	positive regulation of blood pressure	31	0.88762
GO:0050686	negative regulation of mRNA processing	28	0.887187
GO:0072384	organelle transport along microtubule	36	0.88701
GO:0072529	pyrimidine-containing compound catabolic process	30	0.885645
GO:0035909	aorta morphogenesis	25	0.885442
GO:0045652	regulation of megakaryocyte differentiation	29	0.885024
GO:0019886	antigen processing and presentation of exogenous peptide antigen via MHC class II	88	0.884636
GO:0060291	long-term synaptic potentiation	33	0.884095
GO:0003156	regulation of organ formation	27	0.884002
GO:0006284	base-excision repair	37	0.883791
GO:0032922	circadian regulation of gene expression	53	0.883725
GO:0033108	mitochondrial respiratory chain complex assembly	59	0.883383
GO:0042104	positive regulation of activated T cell proliferation	26	0.883372
GO:0071773	cellular response to BMP stimulus	27	0.883367
GO:0016444	somatic cell DNA recombination	31	0.883353
GO:0071827	plasma lipoprotein particle organization	28	0.883249
GO:0042787	protein ubiquitination involved in ubiquitin-dependent protein catabolic process	126	0.883165
GO:0006536	glutamate metabolic process	27	0.883121
GO:0035987	endodermal cell differentiation	37	0.882921
GO:0032735	positive regulation of interleukin-12 production	33	0.882667
GO:0000086	G2/M transition of mitotic cell cycle	130	0.881718
GO:0016579	protein deubiquitination	89	0.881561
GO:0010543	regulation of platelet activation	31	0.881539
GO:0051953	negative regulation of amine transport	25	0.881485
GO:0033275	actin-myosin filament sliding	37	0.881126
GO:0090090	negative regulation of canonical Wnt signaling pathway	146	0.88092
GO:0007202	activation of phospholipase C activity	24	0.8809
GO:2001244	positive regulation of intrinsic apoptotic signaling pathway	49	0.880445
GO:0005977	glycogen metabolic process	52	0.880064
GO:0032480	negative regulation of type I interferon production	37	0.879865
GO:0090263	positive regulation of canonical Wnt signaling pathway	101	0.87921
GO:0000381	regulation of alternative mRNA splicing, via spliceosome	30	0.87916
GO:0018105	peptidyl-serine phosphorylation	131	0.879059
GO:0030101	natural killer cell activation	43	0.878957
GO:0032007	negative regulation of TOR signaling	25	0.878676
GO:0044058	regulation of digestive system process	31	0.878503
GO:0016572	histone phosphorylation	25	0.878482
GO:0007435	salivary gland morphogenesis	29	0.87834
GO:0042430	indole-containing compound metabolic process	24	0.878138
GO:0051703	intraspecies interaction between organisms	41	0.877939
GO:0032098	regulation of appetite	19	0.877799
GO:0045058	T cell selection	35	0.87756
GO:0051294	establishment of spindle orientation	24	0.877426
GO:0032212	positive regulation of telomere maintenance via telomerase	31	0.876825
GO:0045744	negative regulation of G-protein coupled receptor protein signaling pathway	34	0.876781
GO:0060416	response to growth hormone	29	0.876449
GO:1902692	regulation of neuroblast proliferation	25	0.875502
GO:0051017	actin filament bundle assembly	35	0.87508
GO:0090200	positive regulation of release of cytochrome c from mitochondria	24	0.874984
GO:1901385	regulation of voltage-gated calcium channel activity	22	0.874799
GO:0035329	hippo signaling	27	0.87431
GO:0060043	regulation of cardiac muscle cell proliferation	27	0.87363
GO:0071359	cellular response to dsRNA	33	0.873599
GO:0097300	programmed necrotic cell death	26	0.873301
GO:0090303	positive regulation of wound healing	43	0.87328
GO:0045838	positive regulation of membrane potential	29	0.873254
GO:0060402	calcium ion transport into cytosol	45	0.872798
GO:0007212	dopamine receptor signaling pathway	28	0.872669
GO:0006730	one-carbon metabolic process	26	0.872635
GO:0002228	natural killer cell mediated immunity	22	0.872017
GO:0042755	eating behavior	26	0.871897
GO:0044091	membrane biogenesis	26	0.871481
GO:0007205	protein kinase C-activating G-protein coupled receptor signaling pathway	31	0.871253
GO:0008154	actin polymerization or depolymerization	37	0.871184
GO:0032228	regulation of synaptic transmission, GABAergic	27	0.870951
GO:0051954	positive regulation of amine transport	28	0.870768
GO:0008543	fibroblast growth factor receptor signaling pathway	75	0.870575
GO:0046189	phenol-containing compound biosynthetic process	30	0.870164
GO:0032784	regulation of DNA-templated transcription, elongation	43	0.869799
GO:0009185	ribonucleoside diphosphate metabolic process	25	0.86968
GO:0042572	retinol metabolic process	21	0.869411
GO:0060306	regulation of membrane repolarization	26	0.869164
GO:0006611	protein export from nucleus	27	0.869079
GO:0045214	sarcomere organization	24	0.869058
GO:0010962	regulation of glucan biosynthetic process	26	0.868989
GO:0003401	axis elongation	26	0.868978
GO:0045739	positive regulation of DNA repair	32	0.868968
GO:0050433	regulation of catecholamine secretion	40	0.868547
GO:0032729	positive regulation of interferon-gamma production	60	0.868283
GO:0051092	positive regulation of NF-kappaB transcription factor activity	128	0.868193
GO:0010501	RNA secondary structure unwinding	38	0.868003
GO:0051281	positive regulation of release of sequestered calcium ion into cytosol	24	0.867589
GO:0000045	autophagic vacuole assembly	36	0.867404
GO:0014065	phosphatidylinositol 3-kinase signaling	24	0.866715
GO:0043666	regulation of phosphoprotein phosphatase activity	56	0.86658
GO:0030032	lamellipodium assembly	27	0.86655
GO:0097006	regulation of plasma lipoprotein particle levels	37	0.86645
GO:0001912	positive regulation of leukocyte mediated cytotoxicity	29	0.866445
GO:0007179	transforming growth factor beta receptor signaling pathway	88	0.866193
GO:0006760	folic acid-containing compound metabolic process	21	0.86559
GO:0030201	heparan sulfate proteoglycan metabolic process	16	0.865245
GO:0002576	platelet degranulation	102	0.8652
GO:0070873	regulation of glycogen metabolic process	30	0.864957
GO:0044275	cellular carbohydrate catabolic process	28	0.864745
GO:0045742	positive regulation of epidermal growth factor receptor signaling pathway	33	0.864059
GO:0050919	negative chemotaxis	31	0.863945
GO:0032374	regulation of cholesterol transport	34	0.863887
GO:0042108	positive regulation of cytokine biosynthetic process	56	0.863791
GO:2000352	negative regulation of endothelial cell apoptotic process	22	0.863775
GO:0019731	antibacterial humoral response	38	0.863504
GO:0033146	regulation of intracellular estrogen receptor signaling pathway	26	0.863454
GO:0043330	response to exogenous dsRNA	34	0.862908
GO:0043525	positive regulation of neuron apoptotic process	46	0.86288
GO:1901607	alpha-amino acid biosynthetic process	62	0.862769
GO:0000422	mitochondrion degradation	30	0.862663
GO:0032760	positive regulation of tumor necrosis factor production	53	0.862393
GO:0006626	protein targeting to mitochondrion	40	0.861518
GO:0045622	regulation of T-helper cell differentiation	25	0.861453
GO:0060333	interferon-gamma-mediated signaling pathway	67	0.861185
GO:0051283	negative regulation of sequestering of calcium ion	36	0.860742
GO:0035924	cellular response to vascular endothelial growth factor stimulus	29	0.860269
GO:0010107	potassium ion import	23	0.859785
GO:0042100	B cell proliferation	29	0.859772
GO:0032770	positive regulation of monooxygenase activity	28	0.85975
GO:0070059	intrinsic apoptotic signaling pathway in response to endoplasmic reticulum stress	30	0.859658
GO:0031062	positive regulation of histone methylation	28	0.859491
GO:0048048	embryonic eye morphogenesis	31	0.859488
GO:0007257	activation of JUN kinase activity	35	0.859469
GO:0009394	2'-deoxyribonucleotide metabolic process	26	0.859328
GO:0006919	activation of cysteine-type endopeptidase activity involved in apoptotic process	81	0.859267
GO:0045987	positive regulation of smooth muscle contraction	26	0.859237
GO:0031057	negative regulation of histone modification	36	0.859112
GO:1900449	regulation of glutamate receptor signaling pathway	21	0.858577
GO:0043388	positive regulation of DNA binding	42	0.858131
GO:0001709	cell fate determination	36	0.85791
GO:0048645	organ formation	32	0.857533
GO:0022400	regulation of rhodopsin mediated signaling pathway	26	0.857339
GO:0060142	regulation of syncytium formation by plasma membrane fusion	23	0.856842
GO:0042310	vasoconstriction	28	0.856652
GO:0034405	response to fluid shear stress	33	0.856527
GO:0003197	endocardial cushion development	32	0.856477
GO:0001541	ovarian follicle development	53	0.855619
GO:0050830	defense response to Gram-positive bacterium	56	0.85493
GO:0061036	positive regulation of cartilage development	26	0.854833
GO:0030878	thyroid gland development	24	0.854327
GO:0008156	negative regulation of DNA replication	46	0.854294
GO:0042771	intrinsic apoptotic signaling pathway in response to DNA damage by p53 class mediator	29	0.853787
GO:0019674	NAD metabolic process	24	0.853755
GO:0070830	tight junction assembly	28	0.853435
GO:1902042	negative regulation of extrinsic apoptotic signaling pathway via death domain receptors	32	0.85343
GO:0001938	positive regulation of endothelial cell proliferation	62	0.853416
GO:0019585	glucuronate metabolic process	14	0.853355
GO:0045010	actin nucleation	20	0.853144
GO:1902175	regulation of oxidative stress-induced intrinsic apoptotic signaling pathway	25	0.853112
GO:0000462	maturation of SSU-rRNA from tricistronic rRNA transcript (SSU-rRNA, 5.8S rRNA, LSU-rRNA)	29	0.853074
GO:1990090	cellular response to nerve growth factor stimulus	33	0.853069
GO:0019933	cAMP-mediated signaling	36	0.852836
GO:0060968	regulation of gene silencing	40	0.8527
GO:0032506	cytokinetic process	29	0.852376
GO:2001238	positive regulation of extrinsic apoptotic signaling pathway	47	0.851767
GO:0001755	neural crest cell migration	45	0.851649
GO:0060674	placenta blood vessel development	25	0.851055
GO:0043304	regulation of mast cell degranulation	23	0.850901
GO:0001573	ganglioside metabolic process	19	0.850805
GO:1902186	regulation of viral release from host cell	30	0.850631
GO:0010803	regulation of tumor necrosis factor-mediated signaling pathway	48	0.85061
GO:0042220	response to cocaine	46	0.850603
GO:0003300	cardiac muscle hypertrophy	24	0.850355
GO:0002067	glandular epithelial cell differentiation	36	0.850323
GO:0048841	regulation of axon extension involved in axon guidance	29	0.849901
GO:0006890	retrograde vesicle-mediated transport, Golgi to ER	67	0.849781
GO:0006801	superoxide metabolic process	27	0.84947
GO:0032436	positive regulation of proteasomal ubiquitin-dependent protein catabolic process	72	0.849277
GO:0044060	regulation of endocrine process	41	0.84917
GO:0042269	regulation of natural killer cell mediated cytotoxicity	30	0.848899
GO:0007160	cell-matrix adhesion	106	0.848884
GO:0051145	smooth muscle cell differentiation	28	0.848743
GO:0042346	positive regulation of NF-kappaB import into nucleus	25	0.84858
GO:0070374	positive regulation of ERK1 and ERK2 cascade	158	0.848353
GO:0043267	negative regulation of potassium ion transport	30	0.847827
GO:0046928	regulation of neurotransmitter secretion	42	0.847727
GO:0030261	chromosome condensation	23	0.847485
GO:0015804	neutral amino acid transport	19	0.846865
GO:0046134	pyrimidine nucleoside biosynthetic process	24	0.846673
GO:0001909	leukocyte mediated cytotoxicity	29	0.846616
GO:0046638	positive regulation of alpha-beta T cell differentiation	35	0.84633
GO:0001569	patterning of blood vessels	30	0.846115
GO:0032459	regulation of protein oligomerization	30	0.846043
GO:0045839	negative regulation of mitosis	25	0.84571
GO:0008089	anterograde axon cargo transport	26	0.845709
GO:0043114	regulation of vascular permeability	27	0.845439
GO:0006027	glycosaminoglycan catabolic process	48	0.845297
GO:0001941	postsynaptic membrane organization	25	0.844985
GO:0045646	regulation of erythrocyte differentiation	36	0.84466
GO:0052192	movement in environment of other organism involved in symbiotic interaction	80	0.844558
GO:0033144	negative regulation of intracellular steroid hormone receptor signaling pathway	28	0.844392
GO:2000191	regulation of fatty acid transport	24	0.844168
GO:0071347	cellular response to interleukin-1	84	0.84416
GO:0000122	negative regulation of transcription from RNA polymerase II promoter	658	0.844127
GO:0016445	somatic diversification of immunoglobulins	26	0.843983
GO:0098900	regulation of action potential	34	0.84345
GO:0097028	dendritic cell differentiation	31	0.84344
GO:0046688	response to copper ion	28	0.843113
GO:0007031	peroxisome organization	30	0.843062
GO:0045737	positive regulation of cyclin-dependent protein serine/threonine kinase activity	30	0.842908
GO:0043392	negative regulation of DNA binding	42	0.842872
GO:1901224	positive regulation of NIK/NF-kappaB signaling	28	0.84263
GO:0018200	peptidyl-glutamic acid modification	17	0.842614
GO:0051875	pigment granule localization	24	0.842605
GO:0010453	regulation of cell fate commitment	22	0.842602
GO:0046464	acylglycerol catabolic process	18	0.84256
GO:0071870	cellular response to catecholamine stimulus	29	0.842447
GO:0010332	response to gamma radiation	48	0.842443
GO:0045921	positive regulation of exocytosis	75	0.842287
GO:0007266	Rho protein signal transduction	48	0.842124
GO:0045944	positive regulation of transcription from RNA polymerase II promoter	919	0.841969
GO:0060048	cardiac muscle contraction	48	0.841704
GO:0042116	macrophage activation	28	0.841585
GO:0007602	phototransduction	37	0.841321
GO:0070306	lens fiber cell differentiation	22	0.841016
GO:0042255	ribosome assembly	47	0.840491
GO:0055023	positive regulation of cardiac muscle tissue growth	24	0.84007
GO:0003151	outflow tract morphogenesis	59	0.840015
GO:0030512	negative regulation of transforming growth factor beta receptor signaling pathway	53	0.840009
GO:0001975	response to amphetamine	30	0.83977
GO:0006221	pyrimidine nucleotide biosynthetic process	24	0.839003
GO:0090279	regulation of calcium ion import	25	0.838898
GO:0007339	binding of sperm to zona pellucida	21	0.838848
GO:0001893	maternal placenta development	26	0.838655
GO:0001658	branching involved in ureteric bud morphogenesis	41	0.838443
GO:0009584	detection of visible light	33	0.838371
GO:0006418	tRNA aminoacylation for protein translation	40	0.838188
GO:0033628	regulation of cell adhesion mediated by integrin	35	0.837984
GO:0034198	cellular response to amino acid starvation	22	0.837861
GO:0048333	mesodermal cell differentiation	23	0.837626
GO:0060795	cell fate commitment involved in formation of primary germ layer	26	0.837614
GO:0014047	glutamate secretion	27	0.83753
GO:0061384	heart trabecula morphogenesis	27	0.837375
GO:0048265	response to pain	24	0.836971
GO:0051412	response to corticosterone	26	0.836947
GO:0006308	DNA catabolic process	49	0.83653
GO:0043537	negative regulation of blood vessel endothelial cell migration	24	0.836484
GO:0060070	canonical Wnt signaling pathway	77	0.836426
GO:0061001	regulation of dendritic spine morphogenesis	30	0.835956
GO:0045197	establishment or maintenance of epithelial cell apical/basal polarity	25	0.835681
GO:0046579	positive regulation of Ras protein signal transduction	31	0.835472
GO:0001702	gastrulation with mouth forming second	24	0.835461
GO:0006749	glutathione metabolic process	40	0.835256
GO:0002720	positive regulation of cytokine production involved in immune response	27	0.835161
GO:0009066	aspartate family amino acid metabolic process	45	0.83515
GO:0048708	astrocyte differentiation	39	0.835029
GO:0006911	phagocytosis, engulfment	30	0.834819
GO:0050766	positive regulation of phagocytosis	41	0.834403
GO:1902622	regulation of neutrophil migration	25	0.83432
GO:0006378	mRNA polyadenylation	23	0.834236
GO:0034122	negative regulation of toll-like receptor signaling pathway	22	0.833906
GO:0042044	fluid transport	18	0.833843
GO:0003091	renal water homeostasis	33	0.833833
GO:0055013	cardiac muscle cell development	42	0.83382
GO:0046329	negative regulation of JNK cascade	31	0.833736
GO:0006376	mRNA splice site selection	26	0.833462
GO:0032757	positive regulation of interleukin-8 production	41	0.833244
GO:0061077	chaperone-mediated protein folding	40	0.83306
GO:0017158	regulation of calcium ion-dependent exocytosis	41	0.832697
GO:0072595	maintenance of protein localization in organelle	26	0.832551
GO:0034333	adherens junction assembly	31	0.832345
GO:0060603	mammary gland duct morphogenesis	28	0.832156
GO:1901797	negative regulation of signal transduction by p53 class mediator	27	0.830773
GO:0048710	regulation of astrocyte differentiation	26	0.830602
GO:0042273	ribosomal large subunit biogenesis	55	0.830527
GO:0046627	negative regulation of insulin receptor signaling pathway	27	0.830431
GO:0042304	regulation of fatty acid biosynthetic process	33	0.830316
GO:0030183	B cell differentiation	77	0.830009
GO:0002053	positive regulation of mesenchymal cell proliferation	25	0.829999
GO:0050999	regulation of nitric-oxide synthase activity	47	0.829867
GO:0035335	peptidyl-tyrosine dephosphorylation	86	0.829851
GO:0070527	platelet aggregation	37	0.829759
GO:0071230	cellular response to amino acid stimulus	50	0.829642
GO:0034453	microtubule anchoring	30	0.829634
GO:0010611	regulation of cardiac muscle hypertrophy	35	0.8295
GO:0048146	positive regulation of fibroblast proliferation	51	0.829235
GO:0030890	positive regulation of B cell proliferation	35	0.829091
GO:0055017	cardiac muscle tissue growth	21	0.828979
GO:0060079	regulation of excitatory postsynaptic membrane potential	52	0.828966
GO:0042147	retrograde transport, endosome to Golgi	60	0.82883
GO:0010907	positive regulation of glucose metabolic process	32	0.828142
GO:0034694	response to prostaglandin	31	0.827871
GO:1902117	positive regulation of organelle assembly	48	0.827337
GO:0000154	rRNA modification	21	0.82728
GO:0031503	protein complex localization	20	0.827271
GO:0034644	cellular response to UV	62	0.827268
GO:0010765	positive regulation of sodium ion transport	34	0.826645
GO:0045104	intermediate filament cytoskeleton organization	37	0.826566
GO:0010575	positive regulation vascular endothelial growth factor production	23	0.826465
GO:0008637	apoptotic mitochondrial changes	50	0.826387
GO:1903146	regulation of mitochondrion degradation	30	0.82619
GO:0010595	positive regulation of endothelial cell migration	62	0.825864
GO:0043277	apoptotic cell clearance	25	0.825754
GO:0032570	response to progesterone	44	0.825668
GO:0006754	ATP biosynthetic process	29	0.825602
GO:0045823	positive regulation of heart contraction	33	0.825086
GO:0046902	regulation of mitochondrial membrane permeability	29	0.825021
GO:0035019	somatic stem cell maintenance	60	0.824968
GO:0044273	sulfur compound catabolic process	32	0.824905
GO:0045687	positive regulation of glial cell differentiation	28	0.824596
GO:0043647	inositol phosphate metabolic process	52	0.824458
GO:0090311	regulation of protein deacetylation	31	0.824237
GO:0070301	cellular response to hydrogen peroxide	76	0.823903
GO:0060350	endochondral bone morphogenesis	44	0.823739
GO:0033138	positive regulation of peptidyl-serine phosphorylation	77	0.823738
GO:0035094	response to nicotine	47	0.823727
GO:0014044	Schwann cell development	23	0.82369
GO:0009649	entrainment of circadian clock	24	0.823661
GO:0006110	regulation of glycolytic process	31	0.823404
GO:0031111	negative regulation of microtubule polymerization or depolymerization	26	0.8231
GO:0006654	phosphatidic acid biosynthetic process	25	0.823051
GO:0071392	cellular response to estradiol stimulus	27	0.822986
GO:0007050	cell cycle arrest	138	0.822838
GO:0045766	positive regulation of angiogenesis	97	0.822467
GO:0034698	response to gonadotropin	25	0.822463
GO:0043491	protein kinase B signaling	35	0.822328
GO:0006893	Golgi to plasma membrane transport	35	0.822198
GO:0030509	BMP signaling pathway	66	0.822173
GO:0050850	positive regulation of calcium-mediated signaling	26	0.821939
GO:0086065	cell communication involved in cardiac conduction	35	0.821447
GO:0048008	platelet-derived growth factor receptor signaling pathway	32	0.821348
GO:0043547	positive regulation of GTPase activity	467	0.821107
GO:0051931	regulation of sensory perception	29	0.820903
GO:0035725	sodium ion transmembrane transport	63	0.819705
GO:0030850	prostate gland development	38	0.819559
GO:0055010	ventricular cardiac muscle tissue morphogenesis	42	0.819527
GO:0001974	blood vessel remodeling	31	0.819137
GO:0035412	regulation of catenin import into nucleus	21	0.818845
GO:0033077	T cell differentiation in thymus	45	0.818522
GO:1901570	fatty acid derivative biosynthetic process	35	0.818421
GO:0046785	microtubule polymerization	28	0.818339
GO:0017148	negative regulation of translation	81	0.818324
GO:0045747	positive regulation of Notch signaling pathway	27	0.818142
GO:2000249	regulation of actin cytoskeleton reorganization	30	0.818136
GO:0030517	negative regulation of axon extension	30	0.818059
GO:0042398	cellular modified amino acid biosynthetic process	43	0.817956
GO:2000273	positive regulation of receptor activity	34	0.817604
GO:0007616	long-term memory	26	0.817537
GO:0071398	cellular response to fatty acid	44	0.817496
GO:0043029	T cell homeostasis	26	0.817235
GO:1901068	guanosine-containing compound metabolic process	35	0.817227
GO:0007030	Golgi organization	75	0.817014
GO:0007270	neuron-neuron synaptic transmission	47	0.816951
GO:0045909	positive regulation of vasodilation	30	0.816937
GO:0071312	cellular response to alkaloid	33	0.816701
GO:0010591	regulation of lamellipodium assembly	24	0.816585
GO:0060688	regulation of morphogenesis of a branching structure	50	0.815671
GO:0019722	calcium-mediated signaling	81	0.815663
GO:2000404	regulation of T cell migration	24	0.815033
GO:2000379	positive regulation of reactive oxygen species metabolic process	42	0.815031
GO:2000179	positive regulation of neural precursor cell proliferation	38	0.814483
GO:0032148	activation of protein kinase B activity	24	0.813836
GO:0043500	muscle adaptation	28	0.813746
GO:2000403	positive regulation of lymphocyte migration	25	0.813703
GO:0006636	unsaturated fatty acid biosynthetic process	41	0.813678
GO:0002711	positive regulation of T cell mediated immunity	29	0.813561
GO:0061028	establishment of endothelial barrier	24	0.813344
GO:0046889	positive regulation of lipid biosynthetic process	55	0.813001
GO:2000378	negative regulation of reactive oxygen species metabolic process	27	0.812989
GO:1902230	negative regulation of intrinsic apoptotic signaling pathway in response to DNA damage	27	0.812914
GO:0071364	cellular response to epidermal growth factor stimulus	30	0.812886
GO:0032722	positive regulation of chemokine production	46	0.81283
GO:2000649	regulation of sodium ion transmembrane transporter activity	34	0.812676
GO:2001240	negative regulation of extrinsic apoptotic signaling pathway in absence of ligand	30	0.812408
GO:0019228	neuronal action potential	19	0.812321
GO:0002293	alpha-beta T cell differentiation involved in immune response	25	0.812288
GO:0008299	isoprenoid biosynthetic process	18	0.812039
GO:0051966	regulation of synaptic transmission, glutamatergic	48	0.811968
GO:0015914	phospholipid transport	31	0.811861
GO:0018023	peptidyl-lysine trimethylation	21	0.811417
GO:0006693	prostaglandin metabolic process	22	0.811355
GO:0016266	O-glycan processing	44	0.810681
GO:0045669	positive regulation of osteoblast differentiation	55	0.810509
GO:0048665	neuron fate specification	23	0.810426
GO:0055092	sterol homeostasis	50	0.810219
GO:1903202	negative regulation of oxidative stress-induced cell death	30	0.810097
GO:0045123	cellular extravasation	24	0.809867
GO:0048806	genitalia development	35	0.809794
GO:0035116	embryonic hindlimb morphogenesis	27	0.809746
GO:0021799	cerebral cortex radially oriented cell migration	24	0.809724
GO:0060441	epithelial tube branching involved in lung morphogenesis	24	0.809715
GO:0008360	regulation of cell shape	129	0.809629
GO:0045668	negative regulation of osteoblast differentiation	36	0.809599
GO:0044705	multi-organism reproductive behavior	26	0.809558
GO:0021545	cranial nerve development	35	0.809496
GO:0008333	endosome to lysosome transport	35	0.809459
GO:0001580	detection of chemical stimulus involved in sensory perception of bitter taste	10	0.809054
GO:0030947	regulation of vascular endothelial growth factor receptor signaling pathway	26	0.808855
GO:0009311	oligosaccharide metabolic process	52	0.80874
GO:0060314	regulation of ryanodine-sensitive calcium-release channel activity	25	0.808284
GO:0002275	myeloid cell activation involved in immune response	37	0.808165
GO:0071242	cellular response to ammonium ion	29	0.808103
GO:0000413	protein peptidyl-prolyl isomerization	32	0.807977
GO:0008286	insulin receptor signaling pathway	72	0.807874
GO:0086010	membrane depolarization during action potential	31	0.807873
GO:0001756	somitogenesis	55	0.807732
GO:0043299	leukocyte degranulation	26	0.807609
GO:0050994	regulation of lipid catabolic process	42	0.807539
GO:0032330	regulation of chondrocyte differentiation	41	0.80751
GO:0061098	positive regulation of protein tyrosine kinase activity	33	0.807493
GO:2000242	negative regulation of reproductive process	30	0.807447
GO:0071624	positive regulation of granulocyte chemotaxis	24	0.807392
GO:0010939	regulation of necrotic cell death	25	0.807361
GO:0031113	regulation of microtubule polymerization	24	0.807003
GO:0030865	cortical cytoskeleton organization	28	0.806753
GO:0002312	B cell activation involved in immune response	35	0.806736
GO:0042149	cellular response to glucose starvation	29	0.806712
GO:0017145	stem cell division	28	0.806473
GO:0045124	regulation of bone resorption	27	0.806332
GO:0006623	protein targeting to vacuole	28	0.806271
GO:0033081	regulation of T cell differentiation in thymus	18	0.80557
GO:0090398	cellular senescence	30	0.805496
GO:0002209	behavioral defense response	22	0.805211
GO:0051965	positive regulation of synapse assembly	46	0.805186
GO:0006939	smooth muscle contraction	42	0.804686
GO:0008045	motor neuron axon guidance	27	0.804385
GO:0045776	negative regulation of blood pressure	40	0.804257
GO:0003179	heart valve morphogenesis	31	0.804122
GO:0035023	regulation of Rho protein signal transduction	92	0.804019
GO:0045070	positive regulation of viral genome replication	30	0.803799
GO:0031069	hair follicle morphogenesis	21	0.803742
GO:0034446	substrate adhesion-dependent cell spreading	36	0.803381
GO:0006805	xenobiotic metabolic process	70	0.803204
GO:0007159	leukocyte cell-cell adhesion	41	0.802878
GO:0090109	regulation of cell-substrate junction assembly	46	0.80268
GO:0042596	fear response	24	0.802406
GO:0009953	dorsal/ventral pattern formation	73	0.80217
GO:1903391	regulation of adherens junction organization	48	0.8021
GO:0051897	positive regulation of protein kinase B signaling	70	0.801775
GO:0072132	mesenchyme morphogenesis	30	0.801633
GO:0008038	neuron recognition	30	0.801615
GO:0006879	cellular iron ion homeostasis	35	0.80148
GO:0048168	regulation of neuronal synaptic plasticity	43	0.801477
GO:0031424	keratinization	30	0.801038
GO:0019748	secondary metabolic process	37	0.800544
GO:0051881	regulation of mitochondrial membrane potential	32	0.800289
GO:0034105	positive regulation of tissue remodeling	21	0.799978
GO:0046320	regulation of fatty acid oxidation	23	0.799911
GO:0090307	spindle assembly involved in mitosis	36	0.799901
GO:0030433	ER-associated ubiquitin-dependent protein catabolic process	55	0.799475
GO:1902017	regulation of cilium assembly	27	0.799406
GO:1903523	negative regulation of blood circulation	32	0.798934
GO:0002385	mucosal immune response	27	0.798802
GO:0000460	maturation of 5.8S rRNA	27	0.798652
GO:0050810	regulation of steroid biosynthetic process	45	0.798194
GO:0001954	positive regulation of cell-matrix adhesion	40	0.797865
GO:0030073	insulin secretion	34	0.797841
GO:0022409	positive regulation of cell-cell adhesion	38	0.797675
GO:0002823	negative regulation of adaptive immune response based on somatic recombination of immune receptors built from immunoglobulin superfamily domains	31	0.79765
GO:0046148	pigment biosynthetic process	38	0.797298
GO:0051004	regulation of lipoprotein lipase activity	38	0.796386
GO:0071479	cellular response to ionizing radiation	51	0.796326
GO:0046131	pyrimidine ribonucleoside metabolic process	25	0.796323
GO:0031076	embryonic camera-type eye development	33	0.796278
GO:0001773	myeloid dendritic cell activation	25	0.796213
GO:0045670	regulation of osteoclast differentiation	51	0.796022
GO:2000171	negative regulation of dendrite development	24	0.795872
GO:0042133	neurotransmitter metabolic process	22	0.795745
GO:0060412	ventricular septum morphogenesis	34	0.795683
GO:0046426	negative regulation of JAK-STAT cascade	32	0.795652
GO:0090207	regulation of triglyceride metabolic process	24	0.795433
GO:0006465	signal peptide processing	17	0.795185
GO:0006688	glycosphingolipid biosynthetic process	18	0.795124
GO:0019048	modulation by virus of host morphology or physiology	31	0.794938
GO:0042491	auditory receptor cell differentiation	20	0.794424
GO:0010039	response to iron ion	35	0.793905
GO:0021884	forebrain neuron development	27	0.793717
GO:0051496	positive regulation of stress fiber assembly	41	0.793611
GO:0035066	positive regulation of histone acetylation	29	0.793599
GO:0043542	endothelial cell migration	54	0.793543
GO:0002011	morphogenesis of an epithelial sheet	39	0.793399
GO:2000785	regulation of autophagic vacuole assembly	30	0.793334
GO:0045599	negative regulation of fat cell differentiation	37	0.79254
GO:0042733	embryonic digit morphogenesis	51	0.792246
GO:0050805	negative regulation of synaptic transmission	47	0.791952
GO:0042168	heme metabolic process	24	0.791744
GO:0060711	labyrinthine layer development	38	0.791691
GO:0033619	membrane protein proteolysis	31	0.791519
GO:0048643	positive regulation of skeletal muscle tissue development	23	0.791318
GO:0033280	response to vitamin D	28	0.791262
GO:0090503	RNA phosphodiester bond hydrolysis, exonucleolytic	32	0.791257
GO:0007416	synapse assembly	58	0.791254
GO:0010226	response to lithium ion	26	0.791202
GO:2000516	positive regulation of CD4-positive, alpha-beta T cell activation	25	0.790947
GO:0043124	negative regulation of I-kappaB kinase/NF-kappaB signaling	48	0.790897
GO:0030316	osteoclast differentiation	27	0.790731
GO:0002062	chondrocyte differentiation	51	0.790724
GO:0090502	RNA phosphodiester bond hydrolysis, endonucleolytic	46	0.78983
GO:0045429	positive regulation of nitric oxide biosynthetic process	39	0.789682
GO:0042446	hormone biosynthetic process	41	0.78953
GO:0016525	negative regulation of angiogenesis	67	0.789443
GO:0019233	sensory perception of pain	67	0.789131
GO:0030212	hyaluronan metabolic process	27	0.789053
GO:0035338	long-chain fatty-acyl-CoA biosynthetic process	25	0.788951
GO:0043516	regulation of DNA damage response, signal transduction by p53 class mediator	27	0.788373
GO:2000677	regulation of transcription regulatory region DNA binding	35	0.787992
GO:0015721	bile acid and bile salt transport	18	0.787851
GO:0031018	endocrine pancreas development	34	0.787257
GO:0046825	regulation of protein export from nucleus	31	0.786759
GO:0051298	centrosome duplication	29	0.78641
GO:0001889	liver development	118	0.786409
GO:0014911	positive regulation of smooth muscle cell migration	26	0.786178
GO:0030218	erythrocyte differentiation	63	0.786059
GO:0050832	defense response to fungus	28	0.785798
GO:0071320	cellular response to cAMP	43	0.785035
GO:0006767	water-soluble vitamin metabolic process	72	0.78423
GO:0032814	regulation of natural killer cell activation	25	0.783783
GO:0007029	endoplasmic reticulum organization	33	0.783702
GO:0046849	bone remodeling	31	0.783593
GO:0060999	positive regulation of dendritic spine development	32	0.78358
GO:0061333	renal tubule morphogenesis	20	0.783466
GO:0036075	replacement ossification	25	0.783407
GO:0030199	collagen fibril organization	34	0.78329
GO:0045471	response to ethanol	131	0.782703
GO:0060479	lung cell differentiation	25	0.782613
GO:0007405	neuroblast proliferation	27	0.782565
GO:0070741	response to interleukin-6	23	0.782448
GO:0002763	positive regulation of myeloid leukocyte differentiation	45	0.78231
GO:0051955	regulation of amino acid transport	25	0.782078
GO:0001964	startle response	21	0.78189
GO:0009112	nucleobase metabolic process	31	0.781609
GO:0001837	epithelial to mesenchymal transition	53	0.781133
GO:0021762	substantia nigra development	37	0.781102
GO:0051607	defense response to virus	134	0.78104
GO:1901016	regulation of potassium ion transmembrane transporter activity	36	0.780947
GO:0006929	substrate-dependent cell migration	27	0.780793
GO:0007129	synapsis	21	0.780766
GO:0007156	homophilic cell adhesion via plasma membrane adhesion molecules	90	0.78075
GO:0007219	Notch signaling pathway	104	0.780492
GO:0060563	neuroepithelial cell differentiation	28	0.78046
GO:0045601	regulation of endothelial cell differentiation	23	0.780407
GO:0070328	triglyceride homeostasis	20	0.78038
GO:0031100	organ regeneration	81	0.780307
GO:0090184	positive regulation of kidney development	38	0.780184
GO:0007274	neuromuscular synaptic transmission	24	0.780008
GO:0006968	cellular defense response	56	0.779608
GO:0048675	axon extension	32	0.779529
GO:1901021	positive regulation of calcium ion transmembrane transporter activity	27	0.779018
GO:0006306	DNA methylation	34	0.77892
GO:0046546	development of primary male sexual characteristics	116	0.778607
GO:0044364	disruption of cells of other organism	24	0.778449
GO:0035304	regulation of protein dephosphorylation	29	0.778055
GO:0010718	positive regulation of epithelial to mesenchymal transition	32	0.777912
GO:0048713	regulation of oligodendrocyte differentiation	27	0.777453
GO:0030901	midbrain development	30	0.777405
GO:0002891	positive regulation of immunoglobulin mediated immune response	27	0.777384
GO:0042472	inner ear morphogenesis	73	0.776615
GO:0090002	establishment of protein localization to plasma membrane	80	0.776442
GO:0007588	excretion	39	0.776252
GO:0002707	negative regulation of lymphocyte mediated immunity	32	0.775855
GO:0048661	positive regulation of smooth muscle cell proliferation	59	0.775623
GO:0002456	T cell mediated immunity	21	0.775566
GO:0046173	polyol biosynthetic process	20	0.775446
GO:0010656	negative regulation of muscle cell apoptotic process	27	0.775435
GO:0060119	inner ear receptor cell development	25	0.77539
GO:0010837	regulation of keratinocyte proliferation	23	0.775211
GO:0051289	protein homotetramerization	56	0.775104
GO:0045840	positive regulation of mitosis	40	0.775013
GO:0071357	cellular response to type I interferon	54	0.774851
GO:0046676	negative regulation of insulin secretion	38	0.774547
GO:0032835	glomerulus development	45	0.774181
GO:0003009	skeletal muscle contraction	26	0.773562
GO:0032467	positive regulation of cytokinesis	30	0.773524
GO:0032092	positive regulation of protein binding	68	0.773469
GO:0031532	actin cytoskeleton reorganization	52	0.773322
GO:0045923	positive regulation of fatty acid metabolic process	30	0.773305
GO:2000243	positive regulation of reproductive process	37	0.772881
GO:0009218	pyrimidine ribonucleotide metabolic process	19	0.772799
GO:0032456	endocytic recycling	22	0.772658
GO:0045454	cell redox homeostasis	64	0.772509
GO:0007601	visual perception	156	0.771481
GO:1903170	negative regulation of calcium ion transmembrane transport	24	0.771308
GO:0050892	intestinal absorption	22	0.771031
GO:0033198	response to ATP	26	0.770955
GO:0007566	embryo implantation	34	0.770939
GO:0008542	visual learning	41	0.770729
GO:0032892	positive regulation of organic acid transport	27	0.770546
GO:0031648	protein destabilization	33	0.770474
GO:0034110	regulation of homotypic cell-cell adhesion	26	0.770333
GO:0021766	hippocampus development	66	0.769777
GO:0006658	phosphatidylserine metabolic process	20	0.769601
GO:1900026	positive regulation of substrate adhesion-dependent cell spreading	31	0.769396
GO:1901992	positive regulation of mitotic cell cycle phase transition	46	0.769333
GO:0050732	negative regulation of peptidyl-tyrosine phosphorylation	38	0.769104
GO:0098657	import into cell	20	0.768945
GO:0006829	zinc ion transport	10	0.768665
GO:0000281	mitotic cytokinesis	28	0.767922
GO:0050856	regulation of T cell receptor signaling pathway	26	0.767747
GO:0045686	negative regulation of glial cell differentiation	22	0.767726
GO:0042475	odontogenesis of dentin-containing tooth	66	0.767679
GO:0032435	negative regulation of proteasomal ubiquitin-dependent protein catabolic process	41	0.767548
GO:0050673	epithelial cell proliferation	70	0.767238
GO:0010677	negative regulation of cellular carbohydrate metabolic process	32	0.76719
GO:0015701	bicarbonate transport	26	0.767099
GO:0046677	response to antibiotic	41	0.766915
GO:0002026	regulation of the force of heart contraction	29	0.766846
GO:0021532	neural tube patterning	24	0.766686
GO:0043154	negative regulation of cysteine-type endopeptidase activity involved in apoptotic process	82	0.766472
GO:2000008	regulation of protein localization to cell surface	24	0.765778
GO:0072080	nephron tubule development	29	0.765319
GO:0048483	autonomic nervous system development	39	0.765306
GO:0070588	calcium ion transmembrane transport	90	0.764692
GO:0035690	cellular response to drug	64	0.764673
GO:0021522	spinal cord motor neuron differentiation	26	0.763681
GO:0045581	negative regulation of T cell differentiation	28	0.763657
GO:0008209	androgen metabolic process	26	0.763423
GO:2000772	regulation of cellular senescence	24	0.76342
GO:0001649	osteoblast differentiation	116	0.763344
GO:0031952	regulation of protein autophosphorylation	34	0.76327
GO:0048260	positive regulation of receptor-mediated endocytosis	41	0.76264
GO:0030513	positive regulation of BMP signaling pathway	28	0.762599
GO:0040019	positive regulation of embryonic development	24	0.762431
GO:1902476	chloride transmembrane transport	54	0.762011
GO:0071300	cellular response to retinoic acid	54	0.761895
GO:0016239	positive regulation of macroautophagy	31	0.761773
GO:0043367	CD4-positive, alpha-beta T cell differentiation	30	0.761424
GO:0007080	mitotic metaphase plate congression	36	0.760901
GO:0009954	proximal/distal pattern formation	27	0.760382
GO:0030968	endoplasmic reticulum unfolded protein response	46	0.759993
GO:0006040	amino sugar metabolic process	31	0.75988
GO:0031641	regulation of myelination	29	0.759803
GO:0042098	T cell proliferation	30	0.75967
GO:0001843	neural tube closure	65	0.759599
GO:0002444	myeloid leukocyte mediated immunity	38	0.759559
GO:0046685	response to arsenic-containing substance	24	0.759512
GO:0002762	negative regulation of myeloid leukocyte differentiation	36	0.758495
GO:0045661	regulation of myoblast differentiation	46	0.758356
GO:0010922	positive regulation of phosphatase activity	28	0.758205
GO:0032370	positive regulation of lipid transport	45	0.756873
GO:0050821	protein stabilization	116	0.756797
GO:1902235	regulation of endoplasmic reticulum stress-induced intrinsic apoptotic signaling pathway	28	0.756638
GO:0061217	regulation of mesonephros development	25	0.75658
GO:0007618	mating	32	0.756515
GO:0032733	positive regulation of interleukin-10 production	26	0.756452
GO:0030501	positive regulation of bone mineralization	29	0.75617
GO:0048538	thymus development	43	0.755805
GO:2001259	positive regulation of cation channel activity	30	0.755721
GO:0032088	negative regulation of NF-kappaB transcription factor activity	58	0.755672
GO:0060021	palate development	76	0.755662
GO:0045746	negative regulation of Notch signaling pathway	24	0.755172
GO:0042992	negative regulation of transcription factor import into nucleus	36	0.75513
GO:0060976	coronary vasculature development	33	0.755028
GO:0008206	bile acid metabolic process	25	0.754702
GO:0035914	skeletal muscle cell differentiation	48	0.754252
GO:0000959	mitochondrial RNA metabolic process	21	0.75403
GO:0060612	adipose tissue development	27	0.753893
GO:0045684	positive regulation of epidermis development	26	0.75386
GO:0001764	neuron migration	99	0.753678
GO:2001258	negative regulation of cation channel activity	30	0.753507
GO:0010824	regulation of centrosome duplication	31	0.753209
GO:0046164	alcohol catabolic process	44	0.75314
GO:0015758	glucose transport	36	0.753102
GO:0021871	forebrain regionalization	21	0.7529
GO:0045727	positive regulation of translation	76	0.752864
GO:0010043	response to zinc ion	43	0.752846
GO:0001953	negative regulation of cell-matrix adhesion	26	0.752669
GO:0090102	cochlea development	30	0.751962
GO:0002040	sprouting angiogenesis	43	0.751627
GO:0015909	long-chain fatty acid transport	38	0.751616
GO:0050911	detection of chemical stimulus involved in sensory perception of smell	10	0.751534
GO:0030488	tRNA methylation	18	0.751362
GO:0048147	negative regulation of fibroblast proliferation	25	0.751253
GO:0050715	positive regulation of cytokine secretion	83	0.750906
GO:0002639	positive regulation of immunoglobulin production	31	0.750759
GO:0031102	neuron projection regeneration	31	0.750557
GO:1901976	regulation of cell cycle checkpoint	25	0.750155
GO:0060706	cell differentiation involved in embryonic placenta development	24	0.749742
GO:0043524	negative regulation of neuron apoptotic process	124	0.749704
GO:0014823	response to activity	64	0.749117
GO:0010831	positive regulation of myotube differentiation	27	0.748887
GO:0001937	negative regulation of endothelial cell proliferation	25	0.748736
GO:0019369	arachidonic acid metabolic process	39	0.747993
GO:0060081	membrane hyperpolarization	24	0.747674
GO:0032091	negative regulation of protein binding	72	0.747204
GO:0001960	negative regulation of cytokine-mediated signaling pathway	33	0.747168
GO:0006970	response to osmotic stress	62	0.747045
GO:0030262	apoptotic nuclear changes	20	0.746667
GO:1901381	positive regulation of potassium ion transmembrane transport	22	0.746636
GO:0007528	neuromuscular junction development	36	0.746332
GO:0045600	positive regulation of fat cell differentiation	44	0.746178
GO:0048546	digestive tract morphogenesis	45	0.746178
GO:0030857	negative regulation of epithelial cell differentiation	31	0.746158
GO:0046326	positive regulation of glucose import	35	0.746093
GO:0040036	regulation of fibroblast growth factor receptor signaling pathway	20	0.746021
GO:0072348	sulfur compound transport	13	0.745997
GO:0042552	myelination	75	0.745943
GO:0003254	regulation of membrane depolarization	38	0.745912
GO:0071295	cellular response to vitamin	23	0.745769
GO:0032673	regulation of interleukin-4 production	25	0.745413
GO:0032755	positive regulation of interleukin-6 production	65	0.745178
GO:0050869	negative regulation of B cell activation	28	0.744962
GO:0006656	phosphatidylcholine biosynthetic process	19	0.744548
GO:2000779	regulation of double-strand break repair	28	0.744498
GO:0070373	negative regulation of ERK1 and ERK2 cascade	50	0.74359
GO:0015807	L-amino acid transport	31	0.743443
GO:0002090	regulation of receptor internalization	31	0.743377
GO:0050728	negative regulation of inflammatory response	84	0.743319
GO:0061515	myeloid cell development	42	0.743297
GO:0051491	positive regulation of filopodium assembly	22	0.742809
GO:0070229	negative regulation of lymphocyte apoptotic process	24	0.742806
GO:0045992	negative regulation of embryonic development	24	0.742082
GO:0050663	cytokine secretion	31	0.742002
GO:0051154	negative regulation of striated muscle cell differentiation	25	0.741597
GO:0090313	regulation of protein targeting to membrane	28	0.741533
GO:0061512	protein localization to cilium	20	0.741203
GO:0010389	regulation of G2/M transition of mitotic cell cycle	32	0.740602
GO:0010762	regulation of fibroblast migration	27	0.739971
GO:0044253	positive regulation of multicellular organismal metabolic process	26	0.73991
GO:0050974	detection of mechanical stimulus involved in sensory perception	16	0.739872
GO:0040018	positive regulation of multicellular organism growth	29	0.739841
GO:0051973	positive regulation of telomerase activity	26	0.739459
GO:0042551	neuron maturation	25	0.739295
GO:1902808	positive regulation of cell cycle G1/S phase transition	27	0.739227
GO:0032731	positive regulation of interleukin-1 beta production	30	0.739157
GO:0001961	positive regulation of cytokine-mediated signaling pathway	31	0.739076
GO:0048813	dendrite morphogenesis	39	0.738957
GO:0097237	cellular response to toxic substance	24	0.738555
GO:0001570	vasculogenesis	54	0.738371
GO:0072698	protein localization to microtubule cytoskeleton	25	0.738334
GO:0048662	negative regulation of smooth muscle cell proliferation	33	0.738265
GO:0051646	mitochondrion localization	28	0.738025
GO:0022408	negative regulation of cell-cell adhesion	45	0.737753
GO:0055081	anion homeostasis	34	0.73774
GO:0045191	regulation of isotype switching	25	0.737181
GO:0017144	drug metabolic process	26	0.737102
GO:0002066	columnar/cuboidal epithelial cell development	27	0.736919
GO:0006949	syncytium formation	21	0.736194
GO:0046471	phosphatidylglycerol metabolic process	24	0.735815
GO:0043604	amide biosynthetic process	35	0.735571
GO:0032965	regulation of collagen biosynthetic process	28	0.734482
GO:0051851	modification by host of symbiont morphology or physiology	51	0.734081
GO:0000038	very long-chain fatty acid metabolic process	21	0.733181
GO:0050706	regulation of interleukin-1 beta secretion	28	0.733091
GO:0000060	protein import into nucleus, translocation	28	0.733029
GO:0007157	heterophilic cell-cell adhesion via plasma membrane cell adhesion molecules	39	0.732765
GO:0045806	negative regulation of endocytosis	36	0.732131
GO:0042130	negative regulation of T cell proliferation	43	0.731331
GO:0060428	lung epithelium development	32	0.730646
GO:0006691	leukotriene metabolic process	20	0.730559
GO:0045445	myoblast differentiation	35	0.730448
GO:0072088	nephron epithelium morphogenesis	26	0.729279
GO:0014904	myotube cell development	23	0.729224
GO:0031365	N-terminal protein amino acid modification	19	0.728948
GO:0015893	drug transport	14	0.728756
GO:0010470	regulation of gastrulation	31	0.728585
GO:0009948	anterior/posterior axis specification	40	0.728105
GO:0006739	NADP metabolic process	22	0.727858
GO:0050829	defense response to Gram-negative bacterium	37	0.727249
GO:0021846	cell proliferation in forebrain	24	0.72719
GO:0021696	cerebellar cortex morphogenesis	26	0.726523
GO:0032418	lysosome localization	28	0.726071
GO:0048599	oocyte development	27	0.726054
GO:0061037	negative regulation of cartilage development	22	0.725821
GO:0072210	metanephric nephron development	29	0.72581
GO:0002701	negative regulation of production of molecular mediator of immune response	28	0.725253
GO:0048286	lung alveolus development	36	0.725237
GO:0007143	female meiotic division	17	0.72502
GO:0045843	negative regulation of striated muscle tissue development	33	0.724075
GO:0050885	neuromuscular process controlling balance	45	0.723833
GO:0097502	mannosylation	17	0.723639
GO:0035850	epithelial cell differentiation involved in kidney development	24	0.723526
GO:0060325	face morphogenesis	26	0.723285
GO:0071695	anatomical structure maturation	38	0.722793
GO:0010559	regulation of glycoprotein biosynthetic process	32	0.722596
GO:1901031	regulation of response to reactive oxygen species	31	0.722496
GO:0009268	response to pH	35	0.721197
GO:0006111	regulation of gluconeogenesis	32	0.720467
GO:0040020	regulation of meiosis	24	0.720379
GO:0006910	phagocytosis, recognition	26	0.720339
GO:0045920	negative regulation of exocytosis	24	0.720314
GO:0045071	negative regulation of viral genome replication	39	0.720212
GO:0032689	negative regulation of interferon-gamma production	27	0.719947
GO:1902930	regulation of alcohol biosynthetic process	41	0.719893
GO:0033014	tetrapyrrole biosynthetic process	22	0.719252
GO:0048701	embryonic cranial skeleton morphogenesis	39	0.718551
GO:0032108	negative regulation of response to nutrient levels	27	0.718545
GO:0045773	positive regulation of axon extension	34	0.718526
GO:0032715	negative regulation of interleukin-6 production	33	0.718215
GO:0046686	response to cadmium ion	37	0.718127
GO:0014003	oligodendrocyte development	30	0.717633
GO:0045494	photoreceptor cell maintenance	25	0.717041
GO:0003209	cardiac atrium morphogenesis	26	0.716486
GO:0071353	cellular response to interleukin-4	24	0.71618
GO:0045824	negative regulation of innate immune response	32	0.71555
GO:0010923	negative regulation of phosphatase activity	47	0.713911
GO:0042036	negative regulation of cytokine biosynthetic process	27	0.713826
GO:0010800	positive regulation of peptidyl-threonine phosphorylation	24	0.713167
GO:0070206	protein trimerization	36	0.713031
GO:0031338	regulation of vesicle fusion	44	0.712269
GO:0071333	cellular response to glucose stimulus	58	0.711536
GO:0006775	fat-soluble vitamin metabolic process	23	0.711335
GO:0036151	phosphatidylcholine acyl-chain remodeling	17	0.710943
GO:0032350	regulation of hormone metabolic process	24	0.710762
GO:0021772	olfactory bulb development	27	0.709928
GO:0031122	cytoplasmic microtubule organization	35	0.709778
GO:0048536	spleen development	37	0.709553
GO:0002828	regulation of type 2 immune response	25	0.709348
GO:0010823	negative regulation of mitochondrion organization	30	0.707972
GO:0055078	sodium ion homeostasis	27	0.707846
GO:0050775	positive regulation of dendrite morphogenesis	32	0.707649
GO:0051602	response to electrical stimulus	42	0.707388
GO:0017156	calcium ion-dependent exocytosis	26	0.706852
GO:0048678	response to axon injury	46	0.706685
GO:1901998	toxin transport	31	0.706582
GO:0048566	embryonic digestive tract development	29	0.705929
GO:0003333	amino acid transmembrane transport	31	0.704738
GO:0010507	negative regulation of autophagy	43	0.704305
GO:0000096	sulfur amino acid metabolic process	29	0.704095
GO:0046839	phospholipid dephosphorylation	24	0.703575
GO:0061013	regulation of mRNA catabolic process	23	0.703245
GO:0001659	temperature homeostasis	24	0.702947
GO:0090004	positive regulation of establishment of protein localization to plasma membrane	30	0.702294
GO:0070509	calcium ion import	24	0.702001
GO:0007140	male meiosis	22	0.701687
GO:0043030	regulation of macrophage activation	23	0.701495
GO:0007585	respiratory gaseous exchange	42	0.699631
GO:0043403	skeletal muscle tissue regeneration	24	0.698692
GO:0033574	response to testosterone	38	0.698593
GO:0002931	response to ischemia	25	0.698229
GO:0010883	regulation of lipid storage	36	0.696265
GO:0051055	negative regulation of lipid biosynthetic process	38	0.695973
GO:0003338	metanephros morphogenesis	26	0.693924
GO:0034067	protein localization to Golgi apparatus	28	0.692384
GO:0048873	homeostasis of number of cells within a tissue	25	0.691365
GO:0001947	heart looping	48	0.691119
GO:0090383	phagosome acidification	22	0.688808
GO:0045879	negative regulation of smoothened signaling pathway	22	0.688197
GO:0046513	ceramide biosynthetic process	28	0.687491
GO:0002833	positive regulation of response to biotic stimulus	30	0.686786
GO:0034260	negative regulation of GTPase activity	39	0.686377
GO:0009409	response to cold	39	0.686035
GO:2000737	negative regulation of stem cell differentiation	40	0.684795
GO:0048747	muscle fiber development	40	0.68426
GO:0007595	lactation	40	0.683627
GO:0006884	cell volume homeostasis	19	0.683364
GO:2000108	positive regulation of leukocyte apoptotic process	22	0.682945
GO:0034605	cellular response to heat	31	0.68291
GO:0007224	smoothened signaling pathway	49	0.682606
GO:0015991	ATP hydrolysis coupled proton transport	25	0.680851
GO:0043094	cellular metabolic compound salvage	26	0.678728
GO:0050710	negative regulation of cytokine secretion	40	0.676777
GO:0002244	hematopoietic progenitor cell differentiation	82	0.676751
GO:0035115	embryonic forelimb morphogenesis	27	0.676471
GO:2001222	regulation of neuron migration	23	0.674468
GO:0051898	negative regulation of protein kinase B signaling	32	0.674199
GO:0045616	regulation of keratinocyte differentiation	25	0.672624
GO:0010259	multicellular organismal aging	28	0.669878
GO:0080171	lytic vacuole organization	34	0.668115
GO:0046580	negative regulation of Ras protein signal transduction	36	0.667971
GO:0007628	adult walking behavior	26	0.667896
GO:1903291	positive regulation of ATP catabolic process	38	0.667699
GO:0021955	central nervous system neuron axonogenesis	25	0.666843
GO:0051180	vitamin transport	19	0.665035
GO:0002686	negative regulation of leukocyte migration	29	0.663979
GO:0001825	blastocyst formation	28	0.660142
GO:0009791	post-embryonic development	82	0.659078
GO:0030858	positive regulation of epithelial cell differentiation	45	0.658161
GO:0007605	sensory perception of sound	100	0.655164
GO:0033572	transferrin transport	30	0.653531
GO:0016577	histone demethylation	21	0.649476
GO:0032720	negative regulation of tumor necrosis factor production	40	0.647091
GO:0007286	spermatid development	84	0.64532
GO:0019915	lipid storage	21	0.644894
GO:0046596	regulation of viral entry into host cell	26	0.644418
GO:0070232	regulation of T cell apoptotic process	24	0.643568
GO:0002230	positive regulation of defense response to virus by host	95	0.64036
GO:0071277	cellular response to calcium ion	44	0.64022
GO:0042462	eye photoreceptor cell development	27	0.640089
GO:0071549	cellular response to dexamethasone stimulus	27	0.639951
GO:0017004	cytochrome complex assembly	13	0.637416
GO:0048854	brain morphogenesis	28	0.63631
GO:0000578	embryonic axis specification	28	0.632406
GO:0042073	intraciliary transport	19	0.631962
GO:0035264	multicellular organism growth	69	0.631752
GO:0042384	cilium assembly	107	0.628694
GO:0050873	brown fat cell differentiation	25	0.627629
GO:0060042	retina morphogenesis in camera-type eye	37	0.621516
GO:0030282	bone mineralization	29	0.619674
GO:0043171	peptide catabolic process	22	0.619243
GO:0035774	positive regulation of insulin secretion involved in cellular response to glucose stimulus	20	0.619236
GO:0001578	microtubule bundle formation	35	0.617534
GO:0009395	phospholipid catabolic process	18	0.614742
GO:0001738	morphogenesis of a polarized epithelium	20	0.613331
GO:0003382	epithelial cell morphogenesis	36	0.597961
GO:0003407	neural retina development	39	0.596644
GO:0072337	modified amino acid transport	16	0.58702
GO:0016339	calcium-dependent cell-cell adhesion via plasma membrane cell adhesion molecules	15	0.585372
GO:0003341	cilium movement	24	0.5766
GO:0097035	regulation of membrane lipid distribution	10	0.567717
GO:0002832	negative regulation of response to biotic stimulus	29	0.562593
GO:0043687	post-translational protein modification	23	0.559348
GO:0021591	ventricular system development	21	0.554671
GO:1901264	carbohydrate derivative transport	23	0.542508
GO:0048387	negative regulation of retinoic acid receptor signaling pathway	6	0.538193
GO:0030317	sperm motility	37	0.528524
GO:1901661	quinone metabolic process	16	0.524702
GO:0051181	cofactor transport	14	0.422499
