# Supplementary material for: Factors affecting interactome-based prediction of human genes associated with clinical signs
Source: BMC Bioinformatics. 2017 Jul 17;18:340. doi: 10.1186/s12859-017-1754-1 (PMC5514523; doi:10.1186/s12859-017-1754-1)
Supplement: Supplementary file 3 — RWR performance according to gene function. Functions correspond to Gene Ontology molecular function (MF), biological process (BP) and cellular component (CC). (XLSX 11 kb) [file 12859_2017_1754_MOESM3_ESM.xlsx]

## Sheet: MF
GO MF	pairs	<=100	<=500	<=1000	AUC
'GO:0042056~chemoattractant activity'	2	100	100	100	99.7089
'GO:0010860~proteasome regulator activity'	2	0	50	100	96.3123
'GO:0045182~translation regulator activity'	16	6.25	12.5	25	88.6753
'GO:0016209~antioxidant activity'	31	0	29.0323	48.3871	83.1333
'GO:0005198~structural molecule activity'	1401	18.4868	35.6174	48.1799	82.5107
'GO:0060089~molecular transducer activity'	2790	11.9355	30.681	42.8674	78.2937
'GO:0030528~transcription regulator activity'	2516	6.47854	23.0127	35.4928	78.0472
'GO:0030234~enzyme regulator activity'	944	9.63983	28.3898	40.0424	76.5928
'GO:0009055~electron carrier activity'	429	31.4685	39.1608	43.1235	73.4885
'GO:0005488~binding'	17515	11.9155	24.6018	33.2401	70.7572
'GO:0003824~catalytic activity'	9243	12.3445	25.3165	33.171	68.0294
'GO:0045735~nutrient reservoir activity'	16	0	0	0	66.0902
'GO:0005215~transporter activity'	1702	11.1046	18.4489	24.3243	61.585
'GO:0016530~metallochaperone activity'	51	1.96078	1.96078	5.88235	40.5226
unknown	1190	4.78992	6.38655	7.81513	38.5924

## Sheet: BP
GO BP	pairs	<=100	<=500	<=1000	AUC
'GO:0000003~reproduction'	1800	11	25.8333	37.1111	74.8543
'GO:0001906~cell killing'	15	13.3333	33.3333	33.3333	74.1702
'GO:0022610~biological adhesion'	1564	12.6598	30.6905	41.2404	73.0909
'GO:0016265~death'	1430	11.8182	27.2028	36.2238	72.0643
'GO:0044085~cellular component biogenesis'	1684	15.9145	30.4632	38.2423	71.4634
'GO:0051234~establishment of localization'	4661	12.6797	26.8612	37.2667	71.1334
'GO:0051179~localization'	5565	11.8419	26.1456	36.4241	70.891
'GO:0032501~multicellular organismal process'	9277	11.2536	23.8439	32.9309	70.6905
'GO:0040011~locomotion'	792	8.4596	21.9697	31.9444	70.4004
'GO:0043473~pigmentation'	347	5.18732	14.4092	20.7493	70.4002
'GO:0032502~developmental process'	7192	10.8732	23.0812	31.8826	70.3212
'GO:0009987~cellular process'	15250	12.1639	25.023	33.541	70.2631
'GO:0016043~cellular component organization'	4674	12.3449	25.7809	34.0822	69.9976
'GO:0065007~biological regulation'	10235	11.6952	24.3576	33.3561	69.973
'GO:0048511~rhythmic process'	367	7.62943	23.7057	33.2425	69.9267
'GO:0008152~metabolic process'	11470	11.857	23.8971	32.0575	68.8912
'GO:0050896~response to stimulus'	6754	9.78679	20.9654	29.0346	67.5134
'GO:0040007~growth'	535	6.54206	17.0093	23.9252	67.1888
'GO:0051704~multi-organism process'	1059	11.1426	23.135	29.8395	66.987
'GO:0002376~immune system process'	1774	11.0485	23.4498	29.7632	66.3784
'GO:0016032~viral reproduction'	105	13.3333	16.1905	21.9048	65.8642
unknown	1461	5.61259	7.87132	10.5407	47.7104

## Sheet: CC
GO CC	pairs	<=100	<=500	<=1000	AUC
GO:0044427~chromosomal part	746	9.11528	31.3673	44.504	84.4921
'GO:0044420~extracellular matrix part'	524	22.1374	40.6489	51.3359	82.798
O:0044433~cytoplasmic vesicle part	337	19.2878	33.2344	40.9496	79.9018
GO:0044428~nuclear part	3409	7.09886	24.142	36.8436	79.1722
'GO:0005615~extracellular space'	1206	20.398	36.2355	46.5174	77.6641
O:0044437~vacuolar part	146	32.8767	47.9452	54.7945	77.4945
O:0044438~microbody part	298	27.1812	37.9195	44.9664	75.135
GO:0044430~cytoskeletal part	1686	6.88019	22.4792	32.5623	73.8737
O:0044459~plasma membrane part	3489	16.0218	29.9226	38.3778	72.6039
O:0044453~nuclear membrane part	75	1.33333	12	22.6667	71.771
O:0044446~intracellular organelle part	8179	10.8938	24.8808	34.6619	71.6722
'GO:0044424~intracellular part'	15334	11.4843	23.8816	32.5942	70.2981
'GO:0044444~cytoplasmic part'	9484	13.6862	25.9701	34.574	69.0586
O:0044463~cell projection part	450	6.66667	16.6667	25.5556	65.5606
GO:0044429~mitochondrial part	1274	13.8148	23.6264	30.3768	65.4493
GO:0044431~Golgi apparatus part	892	14.4619	28.2511	37.8924	64.6826
GO:0044425~membrane part	7290	13.4979	23.9369	30.0823	63.7514
O:0044441~cilium part	61	6.55738	22.9508	26.2295	59.6493
GO:0044432~endoplasmic reticulum part	883	11.5515	19.8188	24.2356	59.1943
O:0044440~endosomal part	93	3.22581	12.9032	26.8817	55.9105
unknown	2094	5.58739	9.1213	12.4642	49.2804
O:0044455~mitochondrial membrane part	162	11.7284	16.6667	19.7531	45.0328
