# Supplementary material for: Factors affecting interactome-based prediction of human genes associated with clinical signs
Source: BMC Bioinformatics. 2017 Jul 17;18:340. doi: 10.1186/s12859-017-1754-1 (PMC5514523; doi:10.1186/s12859-017-1754-1)
Supplement: Supplementary file 4 — Table S4. Impact of factors on disease-gene prediction. (XLSX 11 kb) [file 12859_2017_1754_MOESM4_ESM.xlsx]

## Sheet: All
Oligogenic	170	88.33
Monogenic	3041	79.37

## Sheet: Monogenic
Mode of inheritance	Num. Diseases	AUC
AD	1203	82.47
AR	1424	76.55
Onset	Num. Diseases	AUC
Neonatal	18	88.54
Juvenile	71	84.87
Adult	92	80.69
Infantile	181	80.3
Congenital	116	75.12
Childhood	33	71.91
Progression	Num. Diseases	AUC
Rapid	29	80.51
Slow	89	73.89
Progressive	107	69.5
Nonprogressive	8	68.5
Clinical sign class	Num. Diseases	AUC
Neoplasm	246	87.24
Abnormality of blood and blood-forming tissues	524	85.39
Abnormality of the endocrine system	346	83.72
Abnormality of the cardiovascular system	746	83.01
Abnormality of the immune system	464	82.88
Abnormality of the integument	869	81.93
Abnormality of metabolism/homeostasis	977	81.69
Abnormality of connective tissue	356	81.16
Abnormality of the respiratory system	482	80.89
Abnormality of the abdomen	853	80.35
Abnormality of the genitourinary system	788	79.2
Growth abnormality	797	79.17
Abnormality of the eye	1173	78.44
Abnormality of the skeletal system	1328	78.4
Abnormality of the musculature	873	78.33
Abnormality of the nervous system	1623	78.29
Abnormality of the ear	634	78.2
Abnormality of head and neck	1207	78.05

## Sheet: Sheet3
Abnormality of skin morphology	333	0.86388
Generalized abnormality of skin	581	0.858501
Abnormality of blood and blood-forming tissues	561	0.856969
Abnormality of cardiovascular system physiology	318	0.854309
Abnormality of the skin	751	0.851085
Abnormality of the immune system	496	0.842011
Abnormality of the liver	350	0.841473
Abnormality of the endocrine system	372	0.839561
Autosomal dominant inheritance	1297	0.836611
Abnormality of the lung	404	0.835559
Abnormality of the cardiovascular system	787	0.834178
Abnormality of the integument	933	0.832759
Abnormal respiratory system morphology	452	0.830113
Abdominal symptom	343	0.82995
Abnormality of the respiratory system	520	0.828896
Abnormality of joint mobility	389	0.828138
Abnormality of the abdominal organs	697	0.827356
Abnormality of connective tissue	378	0.8259
Abnormality of metabolism/homeostasis	1036	0.823729
Abnormal facial shape	333	0.822932
Abnormality of finger	330	0.822813
Abnormality of the anterior segment of the eye	367	0.822547
Abnormality of the urinary system physiology	309	0.821851
Abnormality of the abdomen	913	0.821268
Abnormality of the gastrointestinal tract	382	0.820711
Abnormal joint morphology	567	0.819088
Decreased body weight	301	0.818573
Abnormality of body height	447	0.818152
Abnormal genital system morphology	374	0.816277
Abnormality of the hand	475	0.816142
Muscular hypotonia	372	0.815639
Abnormal muscle tone	372	0.815639
Abnormality of cardiac morphology	476	0.814993
Abnormality of the upper limb	508	0.814242
Malformation of the heart and great vessels	457	0.813942
Short stature	419	0.813529
Morphological abnormality of the gastrointestinal tract	350	0.813433
Onset	543	0.812345
Abnormality of the middle ear	320	0.809382
Abnormality of skin adnexa	454	0.808838
Mode of inheritance	2962	0.807591
All	3211	0.807491
Phenotypic abnormality	3211	0.807491
Abnormality of the kidney	361	0.806162
Abnormality of the genitourinary system	837	0.806029
Abnormality of body weight	359	0.805281
Abnormality of the genital system	426	0.804314
Growth abnormality	837	0.804133
Abnormality of the peripheral nervous system	332	0.80394
Abnormality of the upper urinary tract	369	0.803356
Muscle weakness	352	0.803338
Hearing impairment	392	0.803311
Abnormality of muscle physiology	694	0.803205
Abnormality of the urinary system	574	0.803084
Hearing abnormality	398	0.802871
Abnormal eye morphology	955	0.801846
Abnormality of the vertebral column	473	0.800844
Abnormality of limb bone morphology	821	0.80082
Abnormality of the nose	508	0.800507
Abnormal appendicular skeleton morphology	828	0.800228
Abnormality of the globe	922	0.800182
Abnormality of digit	448	0.799503
Abnormality of the skeletal system	1396	0.799481
Abnormality of the oral cavity	547	0.799415
Abnormality of the curvature of the vertebral column	320	0.799188
Abnormality of the face	1080	0.799015
Abnormality of the musculature	911	0.798919
Abnormality of skeletal morphology	1356	0.798691
Abnormality of the ear	666	0.797008
Abnormality of the eye	1225	0.796989
Growth delay	594	0.796554
Abnormality of muscle morphology	522	0.796047
Abnormality of nervous system morphology	1144	0.795892
Abnormality of head and neck	1258	0.795201
Aplasia/hypoplasia involving the skeleton	418	0.795087
Abnormality of the head	1230	0.795017
Abnormality of the nervous system	1687	0.794677
Abnormality of the mouth	659	0.793246
Abnormality of the hair	352	0.792002
Abnormality of the orbital region	352	0.791261
Abnormality of the outer ear	311	0.790875
Morphological abnormality of the central nervous system	956	0.790717
Neurodevelopmental abnormality	938	0.790144
Abnormality of the ocular region	523	0.789692
Clinical modifier	835	0.78963
Abnormality of nervous system physiology	1486	0.788832
Abnormal axial skeleton morphology	970	0.788734
Abnormality of the posterior segment of the eye	430	0.78822
Abnormality of the eyelid	311	0.787773
Abnormality of the lower limb	584	0.787264
Abnormality of the periorbital region	346	0.786919
Abnormality of the fundus	424	0.786308
Intellectual disability	588	0.786186
Abnormal eye physiology	785	0.785098
Neurodevelopmental delay	603	0.784655
Abnormality of the skull	753	0.784267
Behavioral abnormality	388	0.783253
Autosomal recessive inheritance	1483	0.783049
Abnormality of higher mental function	389	0.78285
Seizures	533	0.782525
Abnormality of the foot	458	0.781143
Abnormality of brain morphology	836	0.780624
Abnormality of skull size	432	0.780023
Abnormality of facial skeleton	339	0.779351
Abnormality of vision	311	0.77809
Global developmental delay	449	0.776527
Abnormality of forebrain morphology	586	0.775915
Abnormality of the cerebrum	583	0.77539
Abnormality of central motor function	573	0.769997
Abnormality of eye movement	429	0.769385
Microcephaly	328	0.768454
Abnormality of movement	530	0.766124
Abnormality of hindbrain morphology	387	0.764433
Abnormality of the metencephalon	387	0.764433
Abnormality of the cerebellum	385	0.763992
Abnormality of pyramidal motor function	367	0.761203
Aplasia/Hypoplasia of the cerebrum	401	0.757466
Aplasia/Hypoplasia involving the central nervous system	495	0.753454
